# Supplementary material for: The LINC01612-DVL2-WNT axis promotes human endoderm differentiation
Source: Stem Cell Reports. 2025 Oct 23;20(11):102682. doi: 10.1016/j.stemcr.2025.102682 (PMC12790727; doi:10.1016/j.stemcr.2025.102682)
Supplement: Table S2. The TPM of gene expression in wild-type, LINC01612-KO, shC, and DVL2-KD DE cells [file mmc2.xlsx]

## Sheet: Sheet1
	HUES8_DE1	HUES8_DE2	HUES8_DE3	LINC01612-KO1	LINC01612-KO2	LINC01612-KO3				HUES8-shC-DE1	HUES8-shC-DE2	HUES8-shC-DE3	DVL2-sh1	DVL2-sh2	DVL2-sh3
UTF1	1.65	1.56	1.91	30.8	35.83	92.06			UTF1	3.9	5.06	4.05	60.28	51.86	52.14
YPEL3-DT	1.63	1.89	1.82	45.2	49.44	44.14			YPEL3-DT	0.46	0.71	0.56	1.39	1.04	1.15
ENSG00000286339	0.08	0.1	0.14	13.12	15.22	15.9			ENSG00000286339	0.07	0	0	0.26	0.21	0.17
RN7SL3	2.73	3.32	1.29	108.06	15.29	4.66			RN7SL3	29.47	41.1	90.66	14.04	17.73	12.22
ENSG00000228648	0	0	0	11.69	10.76	10.3			ENSG00000228648	0.58	0.83	1.11	14.51	12.3	14.26
LINC00678	9.03	9.69	9.52	126.04	121.82	116.82			LINC00678	15.23	16.8	17.94	164.68	155.74	160.77
VAT1L	0.25	0.24	0.24	13.02	13.03	14.02			VAT1L	0.12	0.33	0.5	6.6	6.77	6.53
CAMKV	1.67	1.72	1.56	23.66	28.8	31.91			CAMKV	3.46	3.56	2.96	26.41	26.68	25.86
HPAT5	3.46	3.69	3.72	50.29	54.38	43.13			HPAT5	6.49	7	7.02	78.57	77.37	75.03
DACT1	6.1	6.73	5.47	66.22	71.98	82.78			DACT1	20.12	20.98	19.47	102.97	104.95	103.37
RN7SL1	45.58	53.32	27.17	881.81	356.06	95.92			RN7SL1	423.65	591.16	603.73	258.61	310.65	203.17
GRM4	0.87	0.9	0.9	13.11	15.71	24.89			GRM4	3.49	3.47	3.23	22.55	23.08	22.68
DDT	0.19	1.03	0.05	9.3	23.27	7.13			DDT	23.75	21.94	20.32	21.41	22.36	20.13
ATP6V0C	0.42	3.03	0.27	9.01	23.99	29.02			ATP6V0C	19.67	19.53	20.53	18.7	19.45	17.76
LNCPRESS1	1.84	1.93	0.95	23.51	21.41	24.72			LNCPRESS1	1.73	2.18	1.88	19.99	23.32	19.06
PDGFA	7.04	7.36	5.96	56.77	64.08	78.54			PDGFA	10.37	12.67	11.85	81.2	86.16	79.94
HES3	0.42	0.38	0.36	7.22	7.77	17.55			HES3	1.42	0.72	1.28	15.93	14.84	18.3
ENSG00000289527	4.06	3.14	6.06	42.03	42.87	50.3			ENSG00000289527	7.75	8.18	7.93	72.87	75.07	72.41
FGF4	40.91	39	37.63	331.21	327.23	351.41			FGF4	95.72	98.68	98.71	417.99	409.78	413.84
THBS2	0.91	1.32	1	12.54	14.42	22.09			THBS2	1.53	1.81	1.62	14.82	12.93	14.39
TIMP4	0.37	0.49	0.7	9.6	12.14	13.16			TIMP4	1.73	1	0.89	11.92	10.72	9.92
OLFML3	3.61	4.49	4.09	39.34	40.31	42.44			OLFML3	10.05	9.72	9.46	46.34	44.3	44.75
ENSG00000254339	14.42	15.62	17.64	117.23	130.3	146.04			ENSG00000254339	46.56	48.78	50.14	248.43	246.4	236.29
ENSG00000282048	7.74	7.47	6.43	68.73	62.6	57.81			ENSG00000282048	14.24	15.51	14.58	97.92	103.57	100.24
STC2	1.46	1.79	1.56	18.4	19.51	19.93			STC2	4.84	5.79	5.39	23.14	20.65	22.25
DKK4	76.14	87.41	75.07	549.52	615.9	711.9			DKK4	984.53	1019.26	989.68	652.47	668.09	682.05
SYT6	1.24	1.3	1.12	14.11	14.76	17.42			SYT6	1.3	1.27	1.64	11.32	10.5	11.37
LNCDAT	2.27	2.7	2.21	22.24	23.74	23.46			LNCDAT	4.94	4.24	5.09	21.54	22.66	21.83
ENSG00000289489	2.71	3.18	2.91	23.77	30.85	23.8			ENSG00000289489	8.16	8.33	7.25	31.21	28.95	28.37
FOXB1	1.34	1.27	1.57	12.17	12.52	20.97			FOXB1	0.56	0.71	0.32	11.37	11.41	12.76
SSXP10	0.13	0	0.23	6.45	6	7.25			SSXP10	0	0	0	0.41	0.23	0
FAAH	6.89	9.16	5.18	45.43	53.1	59.97			FAAH	3.5	3.93	3.89	9.57	9.84	8.79
TRIML2	2	1.6	1.51	15.52	15.67	17.58			TRIML2	3.49	4.15	4.01	28.09	28.81	28.04
PALM3	1.72	1.76	1.71	18.54	14.77	15.05			PALM3	3.15	2.77	2.84	13.79	13.9	13.43
TMEM158	2.2	3.45	2.94	16.21	18.51	34.91			TMEM158	1.49	1.62	1.37	7.71	7.59	7.1
CPNE7	0.86	1.22	0.53	8.41	9.37	14.27			CPNE7	3.19	3.01	3.15	11.63	11.51	12.17
MIR4479	1.04	3.82	0	15.53	14.43	16.06			MIR4479	17.49	23.24	21.33	20.53	22.76	19.11
ENSG00000289356	89.51	78.1	88.67	501.35	572.95	526.67			ENSG00000289356	150.92	130.97	156.17	765.39	860.49	792.06
POLR3G	5.81	6.91	5.49	49.37	43.72	33.82			POLR3G	8.58	9.25	8.6	61.96	60.6	62.48
FGF19	23.27	26.24	23.02	129.6	145.1	183.71			FGF19	18.67	19.31	19.79	99.95	105.42	102.66
CAMK2N2	1.43	1.34	1.73	11.03	11.07	20.01			CAMK2N2	1.71	1.37	1.25	11.37	11.08	10.89
SCNN1B	0.55	0.62	0.55	6.77	8.01	10.23			SCNN1B	0.26	0.36	0.36	10.08	9.05	9.27
ZDHHC22	2.15	2.13	2.29	16.39	17.34	19.95			ZDHHC22	5.03	4.51	4.93	27.36	24.54	25.42
TUBA4A	2.23	2.8	2.59	16.76	18.97	24.13			TUBA4A	5.28	5.19	5.2	23.21	22.67	23.48
GAP43	10.25	9.08	9.6	68.59	56.33	59.82			GAP43	15.55	15.29	16.37	62.24	60.8	64.51
GLB1L3	4.27	4.86	4.23	26.68	29.82	35.72			GLB1L3	4.65	5.36	5.15	38.09	41.35	39.19
CAVIN1	0.46	0.67	0.23	6.89	6.58	8.73			CAVIN1	4.7	4.61	4.31	15.91	14.61	13.6
SHISA8	0.57	0.92	0.64	6.07	6.57	13.42			SHISA8	2.76	3.46	3.24	9.6	11.59	8.7
FOXQ1	6.74	7.23	6.28	33.22	38.56	53.99			FOXQ1	4.76	5.28	5.38	47.2	50.84	43.81
LNCPRESS2	8.06	7.55	7.43	48.72	51.94	40.53			LNCPRESS2	14.02	13.58	12.66	52.92	57.92	53.97
CNMD	1.17	1.18	0.89	10.08	10.07	11.21			CNMD	6.34	5.79	6.04	22.97	19.95	20.7
TBXT	10.16	12.22	9.93	53.17	59.03	79.16			TBXT	13.2	13.51	14.08	54.15	53.26	51.35
THY1	3.66	4.42	4.3	21.67	25.25	33.1			THY1	5.85	5.56	6.15	45.03	41.92	42.65
RPL22P2	1.39	0.85	3.97	26.53	16.01	3.73			RPL22P2	17.23	18.25	21.06	13.72	11.41	17.44
NEFM	9.61	7.05	8.77	58.56	44.02	45.17			NEFM	10.84	9.13	9.44	40.48	37.39	40.05
NTS	24.51	22.09	19.88	144.16	132.23	87			NTS	149.68	146.29	146.18	290.4	307.9	295.35
MAFB	3.89	4.18	3.43	19.65	22.16	31.2			MAFB	1.4	1.48	1.18	14.18	15.05	13.6
FAM131B	0.47	0.73	0.6	6.66	6.78	8.63			FAM131B	0.98	0.6	0.66	10.17	9.97	9.73
MMP9	2.09	2.84	2.1	12.35	14.1	22.89			MMP9	10.86	11.32	11.9	28.91	28.83	29.02
SFRP2	81.24	92.98	93.79	377.62	423.62	592.62			SFRP2	404.38	389.42	396.92	626.45	622.38	612.4
CBLN1	0.91	0.87	0.77	8.95	8.16	8.42			CBLN1	1.26	1.49	1.15	4.08	4.21	4.34
SAT1	126.19	116.38	102.35	622.33	652.2	493.06			SAT1	136.93	123.38	121.99	681.6	729.69	678.99
ENSG00000289113	3.78	3.89	3.2	22.81	23.35	20.66			ENSG00000289113	5.27	7.47	4.86	24.35	25.1	23.01
LINC01013	2.8	2.61	2.72	16.27	17	19.67			LINC01013	3.37	3.28	3.46	24.82	25	25.74
TNMD	0.61	0.97	1.12	8.55	8.5	8.52			TNMD	0.49	0.38	0.5	6	6.01	5.63
ENSG00000280056	0.19	0.59	0	5.11	7.16	3.62			ENSG00000280056	1.38	1.33	1.97	5.15	8.9	5.69
ENSG00000274090	4.03	3.13	3.91	22.28	23.57	21.41			ENSG00000274090	3.14	4.29	4.12	36.26	36.51	33.42
VSNL1	0.3	0.24	0.36	5.84	5.55	5			VSNL1	1.01	0.74	0.8	10.98	9.86	10.29
ENSG00000290124	2.96	1.51	0.43	16.94	16.81	1.97			ENSG00000290124	5.91	12.52	10.6	19.83	19.39	19.48
FGF16	1.02	1.03	1.28	8.92	10.74	8.14			FGF16	1.85	1.74	1.36	19.01	18.16	16.92
PTPRZ1	14.04	14.24	11.69	66.37	68.38	71.2			PTPRZ1	13.35	14.41	14.12	75.49	70.55	72.83
ENHO	6.63	7.82	7.72	33.81	39.02	46.23			ENHO	14.04	13.45	15.32	51.28	49.67	49.7
RNU1-75P	0	0.7	0	3.72	4.28	6.88			RNU1-75P	0.46	0	0	7.68	8.02	6.47
FOXD3-AS1	27.94	29.34	31.54	164.06	160.71	115.33			FOXD3-AS1	65.55	62.98	65.91	157.13	165.89	157.41
GLB1L2	5.06	5.8	4.87	26.26	26.44	33.99			GLB1L2	5.29	5.6	6.46	28.82	30	27.76
SERTAD4	2.47	2.9	2.82	17.1	16.74	16.34			SERTAD4	5.04	5.19	5.47	15.92	15.92	16.14
MIR4258	3.26	3.47	1.42	18.96	19.05	11.6			MIR4258	7.8	12.5	18.31	35.89	26.28	33.84
RNA5-8SN3	0	0	0	2.82	5.15	3.04			RNA5-8SN3	1.55	1.49	2.97	2.67	4.65	2.39
ENSG00000283221	0	0.25	0	1.61	5.28	5.19			ENSG00000283221	0.66	2.54	1.69	4.56	7.22	6.71
MIR5091	0.8	1.46	1.39	9.28	7.63	10.9			MIR5091	0.64	1.84	0.81	5.64	4.17	5.05
GDF3	29.31	27.19	34.9	137.1	144.02	152.83			GDF3	62.58	63.66	61.94	146.17	150.87	149.43
CDH11	0.91	0.96	0.93	7.27	7.21	9.32			CDH11	1.24	0.96	1.16	5.71	5.66	5.95
HAS3	0.9	1	0.72	6.41	7.7	8.71			HAS3	0.83	0.65	0.63	7.08	7.05	7.05
B3GNT7	42.72	48.37	42.07	175.65	187.42	253.75			B3GNT7	35.44	33.55	36.97	127.54	134.65	128.65
ENSG00000229646	1.52	0.93	1.33	9.52	10.79	7.52			ENSG00000229646	0.81	0.78	1.04	10.38	14.61	15.73
ESRG	79.19	63.98	88.93	325.9	331.62	397.95			ESRG	92.75	99.72	95.23	453.71	440.05	437.88
NKX3-2	1.34	2.06	1.37	9.76	9.7	12.49			NKX3-2	0.65	0.58	0.74	12.7	11.27	12.43
EBF2	9.7	9.92	9.23	44.36	44.64	50.89			EBF2	10.29	12.05	11.86	50.31	49.85	50.68
FOXD3	6.77	8.57	6.39	24.49	27.16	55.96			FOXD3	7.64	9.17	8.81	26.24	28.43	26.95
HPGD	0.58	0.48	0.29	6.09	5.64	4.65			HPGD	0.42	0.47	0.31	5.31	5.46	5.95
NEFL	7.56	7.99	6.39	36.81	34.41	36.59			NEFL	9.11	8.56	9.36	30.41	28.41	31.87
LCK	1.54	2	1.44	9.69	10.58	11.59			LCK	15.8	14.78	15.03	28.46	27.81	28.65
SNTG2-AS1	3.26	3.75	3.42	16.81	18.22	20.15			SNTG2-AS1	3.47	2.87	3	25.96	26.99	25.16
ENSG00000255085	0.42	0.26	0.37	5.31	3.91	5.16			ENSG00000255085	0.34	0.54	0.29	0.22	0.25	0.1
PTH1R	8.97	9.7	9.8	33.07	37.84	61.13			PTH1R	16.52	16.92	16.42	34.55	34.69	34.07
MANEAL	0.87	1.34	0.74	5.21	6.73	10.37			MANEAL	3.02	2.89	2.93	7.65	6.59	7.11
LINC01194	2.16	3.48	1.12	15.04	14.8	8.64			LINC01194	3.44	4.56	4.38	17.5	19.16	17.94
APLN	0.14	0.13	0.08	3.45	3.72	3.96			APLN	1.16	1.45	1.53	10.35	9.32	9.83
GATA2	1.6	1.46	1.47	7.27	8.53	12.91			GATA2	1.27	1.88	1.65	6.16	5.39	5.02
ENSG00000260362	0	0.07	0	2.25	4.06	3.58			ENSG00000260362	1.97	2.33	2.18	8.04	9.01	9.41
WNT3A	0.17	0.21	0.15	3.34	3.39	5.02			WNT3A	0.26	0.38	0.2	1.93	2.29	1.76
SLC1A3	2.31	2.14	1.94	12.02	12.22	11.97			SLC1A3	2.47	2.77	2.93	17.48	16.9	17.58
UNC13A	4.14	4.7	4.02	18.65	19.36	25.2			UNC13A	7.31	9.04	8.74	20.69	20.08	20.83
GFOD1	1.27	1.44	1.22	8.37	8.92	8.62			GFOD1	1.95	1.82	1.93	6.26	6.77	6.86
ATCAY	1.09	1.44	1.28	6.73	7.83	10.78			ATCAY	3.78	4.18	4.06	16.71	15.8	16.36
CAV1	6.89	7.31	7.3	33.24	31.88	33.61			CAV1	11.43	10.62	10.83	26.29	26.45	26.1
PCAT14	1.22	1.24	1.14	8.39	8.02	7.93			PCAT14	2.2	2.72	2.76	6.28	5.44	5.66
CLU	8.88	11.08	9.98	35.9	41.65	55.67			CLU	14.34	14.48	14.34	69.7	69.96	68.37
CHST2	4.18	4.74	3.11	16.11	18.13	24.65			CHST2	19.4	19.96	20.2	20.88	25.17	21.14
ISM2	0.71	0.97	0.83	4.79	5.66	9.11			ISM2	0.97	0.93	0.95	4.58	4.51	4.72
KITLG	2.89	3.11	1.77	15.21	14.3	11.44			KITLG	5.55	5.62	6.02	18.02	17.38	17.66
CPMER	2.08	2.54	1.97	10.89	12.8	12.27			CPMER	2.53	3.06	2.59	9.26	9.47	10.96
FGF1	0.21	0.28	0.29	4.46	3.84	3.98			FGF1	0.09	0.15	0.11	5.02	4.54	5.16
CKMT1B	0.94	0.77	0.78	7.73	8.06	3.37			CKMT1B	2.18	3.88	1.67	7.38	6.44	13.41
GLIPR1L1	2.02	1.08	1.54	12.56	8.27	6.88			GLIPR1L1	2.98	3.3	2.33	7.21	7.45	7.3
CXCL12	5.09	5.24	5.36	22.99	23.85	24.95			CXCL12	21.24	22.86	22.85	39.5	39.53	39.52
HTRA1	8.16	7.75	6.53	29.1	32.22	37.26			HTRA1	1.26	1.34	1.41	24.29	25.31	25.82
FZD10	1.72	2.57	1.55	8.71	9.53	13.78			FZD10	0.4	0.66	0.51	7.6	7.94	8.05
MIR4449	0	0	0	2.18	4.78	1.92			MIR4449	0	0.86	1.15	3.53	0.98	2.37
MIR124-1HG	0.53	0.41	0.38	4.79	4.97	4.16			MIR124-1HG	3.91	4.94	4.69	19.18	19.8	19.68
ENSG00000290092	25.88	25.11	22.11	106.44	100.45	87.76			ENSG00000290092	64.49	79.31	71.53	159.61	182.28	178.24
GNG3	1.37	1.88	2.54	9.38	11.04	10.9			GNG3	2.12	2.5	2.98	7.76	6.43	7.37
DCLK1	2.13	2.53	1.94	12.35	11.32	10.8			DCLK1	1.76	1.77	1.69	9.35	9.11	9.48
LINC02086	0.8	0.71	0.74	5.46	5.41	6.42			LINC02086	4.1	5.21	5.41	8.02	9.31	8.96
MIR4651	0	1.86	0	5.25	6.48	4.05			MIR4651	1.62	4.68	4.15	6.39	4.43	3.57
GNA14	3.11	3.93	3.41	15.38	15.91	17.68			GNA14	5.02	4.99	4.61	52.01	52.32	54.07
PSMB8	0.19	0.3	0.34	3.36	4.24	4.1			PSMB8	0.23	0.45	0.2	9.33	8.73	9.24
FOS	1.51	1.39	1.21	6.48	7.65	10.07			FOS	7.97	7.96	9	18	20.4	18.21
SNTB1	0.92	1	0.76	6.2	6.01	6.51			SNTB1	0.46	0.48	0.4	5.4	5.28	5.01
DPYSL5	0.68	0.93	0.84	4.51	5.43	7.89			DPYSL5	0.4	0.34	0.28	3.91	4.07	3.76
PCDHAC2	0.34	0.58	0.56	4.21	4.09	5.75			PCDHAC2	0.96	1.39	1.07	3.98	4.03	4.08
POU5F1P4	8.47	7.49	11.83	40.87	37.77	35.31			POU5F1P4	15.59	17.77	19.12	41.49	41.34	47.09
FGF2	4.06	4.58	2.82	19.9	17.77	14.16			FGF2	4.29	4.78	4.82	16.77	16.6	16.51
PPP1R1B	2.59	2.6	2.95	12.12	13.06	13.85			PPP1R1B	12.08	11.52	12.07	22.76	22.23	22.8
SERTM1	0.55	0.67	0.46	4.8	5.14	4.69			SERTM1	0.04	0.04	0.12	2.99	2.94	2.9
TFF3	0.17	0.31	0.07	3.48	4.45	2.44			TFF3	0.34	0.2	0.17	3.9	3.58	3.19
ENSG00000289289	0.28	0.17	0	3.33	3.84	2.77			ENSG00000289289	0.78	0.32	0.71	4.81	6.31	4.99
ENSG00000288774	8.16	12.02	12.72	44.42	43.74	43.4			ENSG00000288774	20.07	21.66	25.7	57.25	58.41	58.41
SPP1	0.65	0.7	0.69	4.95	5.64	5.26			SPP1	3.74	3.74	3.35	19.95	20.85	20.75
SOX2	49.25	58	41.82	177	176.55	211.77			SOX2	84.28	89.86	88.74	131.35	135.61	135.87
EVX1	3.53	3.72	4.03	13.07	14.46	22.8			EVX1	3.38	3.77	3.68	2.19	2.71	2.29
LINC01780	0.15	0.27	0.25	4.58	2.94	3.12			LINC01780	0.5	0.19	0.15	6.34	6.22	5.74
MIAT	0.7	0.55	0.41	4.75	5.06	4.49			MIAT	0.78	0.72	0.69	8.34	9.14	8.53
FAM43A	1.6	1.56	1.51	6.99	7.29	11.1			FAM43A	3.07	2.58	2.88	10.61	11.7	10.57
GSTT2B	0.94	1.3	0.58	6.01	5.26	7.24			GSTT2B	14.78	12.78	10.46	14.32	15.98	14.18
SH3RF3-AS1	0.55	0.56	0.36	3.53	3.59	6.32			SH3RF3-AS1	1	1.49	1.18	5.31	5.28	5.6
SEZ6L	3.59	3.53	3.36	13.83	14.22	18.48			SEZ6L	3.33	3.96	3.58	6.49	6.02	6.22
WNT5A-AS1	1.93	4.07	1.93	12.08	12.14	12.93			WNT5A-AS1	7.33	8.53	8.93	9.1	10.6	8.45
ASPHD1	3	3.57	2.01	12.97	13.51	12.9			ASPHD1	14.53	13.33	13.81	21.9	22.26	21.09
CYP2S1	24.56	29.15	29.85	78.35	97.6	137.78			CYP2S1	53.77	55.41	54.12	140.79	142.86	143.46
PAX5	0.19	0.17	0.22	2.87	3.07	4.15			PAX5	0.83	0.77	0.68	7.06	6.41	6.75
B3GALT1	0.73	0.82	0.53	5.56	5.55	4.46			B3GALT1	1.33	1.39	1.32	5.47	5.33	5.62
PLBD1	38.13	34.87	31.78	124.39	130.91	134.8			PLBD1	47.58	47.72	44.62	248.67	248.76	252.18
TBC1D4	3.47	3.38	2.71	13.66	13.95	15.01			TBC1D4	5.05	4.69	4.78	14.02	13.65	14.09
POU5F1	476.12	568.08	449.99	1655.62	1786.22	1988.34			POU5F1	788.88	766.33	770.57	2033.45	1992.62	1992.03
ENSG00000280089	0.48	0.78	0.97	6.82	4.42	4.73			ENSG00000280089	1.02	1.35	0.82	8.55	12.26	9.79
MTFP1	1.93	2.97	2.02	10.34	12.41	10.14			MTFP1	15.73	14.18	13.31	16.09	13	14.24
TRBJ2-2	0	0	0	4.7	3.09	0			TRBJ2-2	0	0	0	1.14	0	2.05
SOX1	0.63	0.8	0.74	3.94	4.43	7.22			SOX1	0.01	0	0.02	0.56	0.38	0.38
SNORD37	1.12	3.42	0.98	14.53	4.78	8.32			SNORD37	5.38	6.03	5.74	20.32	19.59	11.86
ADD2	15.94	17.39	15.85	55.47	57.78	71.15			ADD2	23.51	23.78	24.35	67.4	64.54	65.87
SMKR1	1.76	2.66	1.26	9.65	9.76	8.72			SMKR1	3.6	3.64	1.95	6.56	7.74	6.25
ENSG00000289436	2.03	1.82	1.53	9.3	8.75	8.98			ENSG00000289436	7.12	8.98	8.95	21.57	20.78	20.13
ENSG00000282718	2.54	1.88	1.51	8.65	10.81	9.45			ENSG00000282718	7.05	8.22	9.29	20.74	25.09	23.93
TGFA	1.11	1.32	1.18	7.02	6.35	7.23			TGFA	2.95	2.8	2.99	5.03	4.86	5.02
BARX1	15.87	17.73	14.37	46.6	54.15	77.76			BARX1	35.08	35.79	36.67	40.11	38.78	39.25
PHLDA2	3.14	3.19	3.43	10.94	13.88	17.58			PHLDA2	6.04	5.81	6.75	12.23	11.59	13.05
ENSG00000258433	3.01	3.04	2.48	12	13.44	12.54			ENSG00000258433	3.45	4.33	3.24	13.7	13.13	13.57
SH3RF3	2.19	2.42	1.94	8.47	9.29	13.05			SH3RF3	2.29	2.29	2.8	13.28	13.4	13.78
TMEM132B	2.59	2.62	2.24	10.48	11.32	12.1			TMEM132B	1.1	1.3	1.32	10.93	9.19	10.32
LPAR3	0.98	1.29	0.91	6.48	5.5	6.8			LPAR3	3.7	3.28	2.85	7.87	7.17	7.53
NGFR	0.46	0.67	0.62	3.5	3.87	6.36			NGFR	4.52	4.58	4.54	12.39	13.22	12.27
TEX13B	4.04	4.23	3.36	14.4	15.53	18.58			TEX13B	5.78	6.25	6.13	25.93	29	28.56
PROCR	1.48	1.71	1.39	8.14	6.66	8.77			PROCR	5.48	6.2	5	14.61	16.96	17.14
FAM131B-AS1	0.22	0.14	0	2.9	3.81	2.04			FAM131B-AS1	0.36	0.34	0.46	2.82	3.52	3.94
SLC6A15	1.52	1.86	1.37	8.85	8.47	6.77			SLC6A15	4.39	4.65	4.53	8.25	8.79	9.01
ENSG00000291111	0.67	0.41	0.27	4.74	4.42	3.03			ENSG00000291111	2.1	2.16	1.5	6.11	5.81	6.11
MRPS28	6.93	12	4.54	32.43	34.91	21.99			MRPS28	27.51	26.37	29.36	27.91	27.36	25.02
SLC22A31	1.19	1.09	0.78	4.98	4.98	8.08			SLC22A31	1.18	1.63	1.31	5.73	6.16	5.87
NDST1-AS1	2.82	9.21	2.8	15.37	11.78	31.34			NDST1-AS1	9.16	10.36	10.49	11.25	9.31	12.2
C2CD4D-AS1	1.17	0.89	0.51	4.36	6.23	5.59			C2CD4D-AS1	2.1	2.14	1.35	7.61	5.75	6.39
LRAT	4.28	4.47	3.56	16.72	16.5	16.49			LRAT	0.43	0.42	0.49	18.8	18.21	18.64
ANKRD13B	0.75	0.69	0.76	3.27	3.68	7.95			ANKRD13B	0.97	0.9	0.68	6.95	7.34	6.95
SULF1	1.71	1.44	1.18	7.58	6.95	7.63			SULF1	1.63	1.86	1.86	14.63	12.78	14.61
FOXF1	0.23	0.17	0.16	2.44	2.62	4.15			FOXF1	0.15	0.21	0.28	0.91	0.77	0.85
EMC6	2.02	2.93	1.59	9.5	12.04	8.15			EMC6	8.35	6.93	9.51	8.08	8.12	8.25
ATP2A3	1.99	2.39	1.66	6.82	8.02	13.1			ATP2A3	3.05	3.12	3.04	13.46	13.3	12.88
RNA5SP75	0.67	0	0	5.18	2.84	1.52			RNA5SP75	2.13	1.54	1.36	2.63	0.58	2.82
TMEM178B	0.46	0.51	0.37	3.72	4.03	4.06			TMEM178B	0.25	0.27	0.26	5.51	5.3	5.17
ENSG00000260834	150.31	130.74	192.63	503.41	544.63	575.55			ENSG00000260834	152.91	168.58	166.53	711.17	673.23	676.38
MIR186	1.72	2.63	0	8.92	8.25	4.91			MIR186	8.94	6.62	9.69	20.34	18.79	18.21
PDGFB	5.33	5.8	5.25	17.37	18.37	27.38			PDGFB	7.14	6.98	6.28	51.58	55.94	53.79
HAGHL	2.94	4.58	2.22	11.03	11.83	17.57			HAGHL	4.13	4.16	4.82	12.97	14.93	13.85
ARID5A	3.47	4.71	3.33	11.95	13.45	20.97			ARID5A	6.82	7.19	7.05	20.09	20.9	19.83
ENSG00000250994	1.04	1.59	1.27	5.68	6.87	7.9			ENSG00000250994	1.39	1.57	1.49	5.82	5.27	5.53
RPL13P12	22.71	62.07	30.32	82.99	132.33	182.37			RPL13P12	139.47	129.79	132.99	129.01	131	126.94
HEY1	0.41	0.41	0.27	3.38	3.35	4.13			HEY1	1.26	1.52	1.41	9.75	8.51	9.29
MAPK11	0.18	0.86	0.43	3.55	3.88	4.68			MAPK11	1.42	0.96	0.94	3.55	3.56	3.43
GNG4	8.64	9.09	9.25	29.77	31.68	36.84			GNG4	11.68	10.44	10.85	25.4	24.8	24.69
MT2P1	0.4	0.49	0.35	2.88	4.74	3.69			MT2P1	0.65	1.24	1.66	2.55	2.47	3.42
PCSK1	0.23	0.16	0.21	3	2.99	3.14			PCSK1	1.28	1.29	1.29	5.44	4.61	5.02
LINC01315	5.97	7.18	5.65	24.42	25.53	20.5			LINC01315	9.35	8.47	9.8	18.31	20.74	18.33
ENSG00000279481	0.7	0.88	1.33	5.2	5.65	6.01			ENSG00000279481	1.31	1.49	1.29	8.87	10.73	9.36
LYPD1	1.54	1.57	1.22	6.57	7.23	7.83			LYPD1	3.49	3.55	3.37	8.64	7.07	7.64
HEY2	5.15	5.36	4.82	18.67	17.96	21.93			HEY2	14.54	15.76	14.78	34.03	30.6	32.82
IKBKGP1	0.35	0.59	0.12	0.27	9.62	0.71			IKBKGP1	0.55	0.69	1.98	0.82	1.02	0.49
RRS1	14.9	18.88	11.29	43.62	53.15	61.15			RRS1	11	10.35	10.3	32.45	33.41	32.22
FOXI3	0.37	0.43	0.36	3.51	3.13	4.27			FOXI3	0.29	0.24	0.32	3.28	3.41	3.1
NPTXR	1.6	1.81	1.78	6.82	7.27	10.27			NPTXR	3.24	3.1	3.61	8.3	7.48	7.73
PALM2AKAP2	4.08	4.04	3.51	14.68	15.04	16.12			PALM2AKAP2	9.08	10.05	10.04	24.07	23.41	23.9
ENSG00000277809	9.37	13.66	8.76	43.94	40.62	28.03			ENSG00000277809	10.77	11.24	9.35	29.16	28.93	28.03
ENSG00000289158	2.45	2.06	1.6	8.83	10.12	8.31			ENSG00000289158	1.47	1.65	1.1	7.97	7.23	7.24
DUSP26	0.34	0.75	0.37	3.32	3.91	4.56			DUSP26	1.19	0.73	1.37	8.25	7.18	7.82
ENSG00000290082	2.4	2.8	2	8.77	9.53	12.36			ENSG00000290082	5.99	4.32	7.35	13.12	15.18	13.58
LHX5	0.57	0.51	0.42	3.17	3.25	5.43			LHX5	0.65	0.66	0.77	3.96	3.35	3.85
BOLA2-SMG1P6	0.55	1.88	0.07	3.12	5.47	6.49			BOLA2-SMG1P6	3.47	3.89	4.12	4.11	4.21	5.12
ENSG00000289479	67.06	53.44	83.42	217.95	233.5	223.41			ENSG00000289479	58.06	62.5	61.13	305.33	306.85	298.63
ENSG00000289287	3.74	3.78	2.61	13.04	13.72	13.15			ENSG00000289287	5.98	6.28	5.43	30.12	27.66	27.9
LMO2	0.47	0.66	0.61	4.35	4.43	3.7			LMO2	1.34	1.52	1.13	4.42	4.49	3.65
KLRG2	0.79	0.67	0.54	3.42	4.75	5.11			KLRG2	1.73	1.95	2.11	5.08	5.66	4.84
LINC01950	1.08	0.44	0.73	4.18	5.47	4.43			LINC01950	1.62	2.29	3.42	7.24	5.73	7.24
ENSG00000272163	1.59	1.4	1.67	7.05	7.31	7.52			ENSG00000272163	1.18	1.71	1.69	7.24	5.95	6.17
MESP1	0.47	0.7	0.65	3.11	4.75	4.67			MESP1	4.16	4.21	3.6	1.6	1	1.24
HCN4	0.76	0.74	0.7	4.07	4.3	5.34			HCN4	0.79	0.81	0.79	4.5	4.14	4.64
GABRB2	9.88	10.8	8.45	35.4	33.79	30.96			GABRB2	8.55	9.68	9.12	11	11.24	11.33
LDHD	1.03	1.39	0.84	4.22	5.68	7.19			LDHD	0.77	0.63	0.69	3.39	3.26	3.26
RASGRP2	0.12	0.2	0.2	2.2	2.95	3.13			RASGRP2	0.42	0.5	0.56	4.17	4.68	4.48
PDE1B	1.74	1.99	1.75	7.59	7.7	8.8			PDE1B	2.82	2.91	2.96	4.05	3.62	3.76
EXOSC5	24.71	26.12	24.72	79.25	89.51	78.54			EXOSC5	72.71	70.54	75.08	95.15	100.26	101.15
SNORD116-7	2.34	7.61	4.75	17.66	17.42	18.23			SNORD116-7	6.22	7.78	5.58	20.26	14.29	12.09
PHC1P1	3.19	3.85	2.82	14.11	11.48	12.27			PHC1P1	6.47	7.03	7.84	18.86	11.13	18.28
HCN2	3.03	4.15	3.15	8.86	9.15	21.31			HCN2	6.12	5.76	6.31	12.6	13.78	11.81
BOP1	30.78	41.22	25.9	83.46	100.35	133.49			BOP1	56.09	52.77	52.89	91.84	95.39	91.22
FLT1	9.8	9.63	7.94	30.45	31.54	31.33			FLT1	6.79	7	6.97	26.58	23.81	25.92
ILK	0.71	0.79	0.7	2.81	6.16	4.52			ILK	5.86	5.96	6.45	5.93	6.21	6.26
C1orf226	3.76	4.39	4.66	14.46	15	17.63			C1orf226	3.41	3.39	3.41	13.43	14.1	13.18
INAFM2	4.38	3.64	2.9	14.44	14.07	12.53			INAFM2	6.34	7.26	5.96	13.63	13.92	13.69
MATK	5.62	8.34	5.39	18.79	20.09	28.73			MATK	5.71	5.88	6.36	22.38	22.49	20.66
FFAR4	0.05	0.17	0.14	2.13	2.52	2.93			FFAR4	0.07	0.1	0.09	3.07	3.15	3.34
IRS1	4.51	5.82	4.37	14.68	16.04	21.89			IRS1	7.66	8.3	8.25	16.75	15.58	16.18
SNORD12C	3.33	1.52	0	5.39	11.51	4.75			SNORD12C	0.66	1.92	2.55	6.55	4.36	6.45
PLEKHF1	2.31	2.02	1.75	7.13	7.76	10.61			PLEKHF1	4.57	3.2	4.22	9.61	10.97	10.01
SNORA77B	12.44	17.71	6.19	46.02	42.24	31.76			SNORA77B	46.84	49.15	52.7	50.38	43.44	39.66
SNORA73A	12.23	6.58	9.39	28.62	30.22	35.68			SNORA73A	5.74	5.8	7.35	25.48	31.06	27.87
DUSP23	34.31	33.7	40.31	103.82	117.2	123.65			DUSP23	31.75	30.75	35.62	89.13	87.85	90.43
RDH10	6.97	6.23	4.8	21.5	21.09	19.8			RDH10	4.5	4.94	4.5	7.15	7.34	7.18
VCAN	19.38	18.72	17.06	54.56	56.97	64.75			VCAN	27.62	31.74	31.91	80.82	74	78.86
ENSG00000261367	0.27	0.41	0	2.17	3.42	2.75			ENSG00000261367	0	0	0.14	0.11	0.23	0.19
HK2	14.69	17.55	13.13	46.81	47.49	51.63			HK2	60.8	71.53	69.16	76.73	69.09	74.03
MTCL1	9.5	12.66	8.66	27.72	30.46	42.63			MTCL1	16.41	17.2	18.26	38.32	40.41	38.92
MIR3648-1	0	0	0.36	0.8	4.38	2.11			MIR3648-1	0.66	1.26	1.26	2.59	5.39	2.9
PPP1R12A-AS2	0	0.26	0.18	1.9	4.67	0.95			PPP1R12A-AS2	1.5	2.89	0.86	3.46	4.75	2.65
AMIGO2	8.78	8.63	7.08	28.37	25.82	26.69			AMIGO2	15.96	17.12	17.65	27.79	28.85	29.03
DOK5	3.54	3.54	2.79	12.3	12.15	11.78			DOK5	2.77	2.61	2.89	13.59	13.59	13.54
CBR3	1.11	1.22	0.71	5	5.45	4.95			CBR3	1.19	1.2	1.44	7.54	8.87	10.41
CSGALNACT1	1.09	1.24	0.96	5.35	5.47	5.33			CSGALNACT1	0.94	0.83	0.7	3.7	3.64	3.57
ENSG00000290885	0.41	0.15	0.07	2.64	2.95	2.46			ENSG00000290885	0.2	0.25	0.5	0.19	0.14	0.23
ATG101	12.97	18.75	9.81	44.99	52.19	34.63			ATG101	33.3	28.94	31.28	42.57	40.05	40.93
CARMIL3	1.16	1.37	1	4.52	4.72	7.33			CARMIL3	1.68	2.54	1.73	6.6	7.11	6.33
GLI1	1.27	1.63	1.59	5.11	5.71	8.62			GLI1	2.14	2.18	2.33	6.93	7.42	7.08
KCNN2	0.65	0.81	0.69	3.39	3.65	5.37			KCNN2	0.76	0.83	0.81	6.02	5.97	6.2
ENSG00000284728	0	2.25	0.58	2.39	5.35	6.69			ENSG00000284728	3.48	5.66	5.14	7.39	6.14	11.1
KDR	55.05	57.9	52.54	157.5	164.63	178.44			KDR	102.94	111.28	112.51	151.95	142.65	150.11
GABARAP	0.49	2.15	0.56	2.85	5.9	6.78			GABARAP	4.33	4.9	4.97	5.26	5.67	5.14
GPS2	0.53	0.88	0.19	3.04	3.8	3.9			GPS2	2.09	2.5	2.56	2.81	2.51	2.37
RASL10A	0.77	1.13	0.93	4.25	4.29	5.85			RASL10A	1.2	1.39	1.58	4.97	5.13	4.51
SDC1	23.44	26.69	22.67	64.06	69.07	89.92			SDC1	47.44	46.15	47.88	55.76	56.41	55.41
APOL2	2.74	3.58	3.33	10.52	12.36	11.83			APOL2	3.77	4.47	3.85	16.24	16.51	16.65
GRK5	0.9	1.28	1.08	4.92	5.29	5.44			GRK5	1.8	1.77	2.19	12.79	12.45	12.11
PMEL	5.48	6.47	5.54	18.37	17.24	22.39			PMEL	11.12	11.13	10.56	32.48	32.67	31.56
RPSAP58	23.81	44.64	24.08	69.76	101.74	109.78			RPSAP58	131.51	125	124.05	96.57	106.47	102.89
SAP30	13.78	14.9	9.23	38.15	36.2	44.32			SAP30	27.87	25.67	26.71	37.85	41.6	36.11
PHC1	39.01	44.66	36.05	101.48	113.42	146.24			PHC1	49.87	56.63	56.08	149.42	139.79	148.17
TMSB4XP8	249.66	297.43	299.03	951.66	870.9	693.67			TMSB4XP8	537.48	540.67	540.69	850.54	880.51	812.97
C1QL1	22.56	25.97	24.58	49.1	60.17	113.47			C1QL1	8.56	7.45	7.93	45.56	47.71	42.35
CCDC85B	25.77	32.6	23.17	76.16	86.98	84.52			CCDC85B	43.42	40.11	42.7	80.66	84.3	71.32
VASH2	17.72	18.94	15.22	54.5	51.86	53.02			VASH2	24.42	26.57	25.16	67.3	67.12	65.73
SOX8	2.66	3.17	2.53	7.45	8.88	14.26			SOX8	1.97	1.73	2.28	8.14	8.04	7.76
NME2	0.98	1.37	0.71	3.5	5.58	5.83			NME2	3.97	3.48	3.46	4.95	4.58	5.31
ADGRA2	0.69	0.98	0.68	2.82	3.77	6.2			ADGRA2	1.16	1.38	1.4	3.83	4.07	3.55
F12	1.38	2.35	1.62	5.79	6.46	9.36			F12	3.31	2.93	3.12	7.79	8.38	7.64
TMCC2	3.77	4.91	3.84	10.78	12.73	19.23			TMCC2	2.99	3.12	3.66	10.97	11.67	10.07
MPZ	3.71	3.57	5.03	14.59	13.29	14.21			MPZ	6.25	4.87	5.57	11.79	9.77	10.94
SNORD23	2.69	5.75	2.34	11.77	10.03	15.74			SNORD23	21.5	16.03	19.27	15.37	14.69	20.4
SCG3	12.4	11.02	8.85	35.93	31.81	32.82			SCG3	14.06	14.1	14.14	34.89	35.41	36.92
ADAMTS15	1.1	1.48	0.92	4.49	5.27	6.32			ADAMTS15	1.81	1.98	2.27	5.88	5.67	5.87
MIR196A1	2.12	0.65	0.92	6.16	5.63	4.83			MIR196A1	4.22	4.88	3.25	1.67	0.92	4.47
TERF1	73.65	72.79	64.38	223.9	209.87	189.5			TERF1	93.15	96.88	92.67	240.38	240.28	240.78
UNC5B	6.87	8.02	7.35	18.77	20.94	31.13			UNC5B	17.52	18.47	18.62	27.7	27.09	26.39
RND3	5.05	4.13	4.13	16.25	14.48	13.9			RND3	7.14	8.37	6.96	16.09	15.05	16.42
CCDC78	2.39	3.05	2.76	7.84	9.71	12.11			CCDC78	2.34	2.99	2.91	8.56	9.49	9.47
PWAR5	6.96	7.58	4.52	22.64	21.81	16.66			PWAR5	5.65	9.95	9.41	19.7	17.74	18.63
TRBJ2-3	0	2.77	0	7.83	1.61	4.31			TRBJ2-3	0	1.16	0	5.95	5.28	2.13
NAT8L	5.82	8.82	5.37	18.06	21.44	24.28			NAT8L	4.43	4.51	4.89	14.29	13.65	13
WSCD1	3.24	4.32	2.99	10.39	11.86	14.04			WSCD1	1.66	1.65	1.5	8.58	8.07	8.83
TMEM59L	2.5	2.37	2.59	7.45	7.71	12.13			TMEM59L	8.44	7.65	7.76	22.82	25.67	24.16
COMT	1.19	1.28	1.28	4.75	5.17	6.62			COMT	0.57	0.68	0.59	4.98	5.33	5.31
LAMC3	6.88	9.51	6.95	16.88	20.4	35.94			LAMC3	18.88	18.77	19.25	24.76	25.04	24.06
NKAIN1	19.98	20.85	22.64	52.38	58.55	78.22			NKAIN1	30.42	30	29.08	50.67	47.45	49.49
ENSG00000259203	1.42	1.36	0.93	5.72	5.17	5.5			ENSG00000259203	1.94	2.66	2.12	10.76	11.33	11.27
MIR5581	0	4.52	0	3.99	10.51	4.22			MIR5581	11.83	13.27	7.57	16.52	5.39	8.7
MT2A	27.01	24.3	34.48	86.62	101.3	65.45			MT2A	38.16	41.02	41.61	70.25	82.13	70.53
IQGAP2	15.8	14.95	13.07	42.5	45.53	43.98			IQGAP2	14.99	15.59	15.2	64.08	59.7	62.04
ENSG00000186076	17.62	21.31	6.83	33.9	62.94	40.47			ENSG00000186076	73.82	79.87	78	70.51	59.74	64.33
EVX1-AS	1.85	1.49	1.09	5.78	6.83	5.77			EVX1-AS	3.3	4.18	4.56	1.93	1.9	2.11
U2AF1	1.51	1.29	1	4.04	2.12	10.39			U2AF1	1.84	2.63	3.82	2.76	2.29	4.26
VGF	0.03	0.15	0.05	1.54	1.97	2.77			VGF	0.18	0.15	0.17	2.09	1.62	1.48
SMIM24	0.6	0.27	0.3	2.46	2.93	3.59			SMIM24	20.24	21.51	21.83	4.02	3.54	4.51
SYT1	0.97	0.91	0.78	4.72	3.99	4.54			SYT1	4.95	5.25	5.01	7.81	7.92	8.15
MAFA	0.97	1.51	1.06	4.49	3.87	7.41			MAFA	1.99	1.6	1.84	5	5.69	4.75
SFN	1.53	1.45	1.23	4.95	5.18	7.56			SFN	7.28	8.26	7.24	9.99	11.81	12.01
DYSF	4.74	5.74	4.6	12.39	14.43	22.05			DYSF	4.28	4.1	4.58	16.45	16.35	17.24
MIR1915	5.56	7.9	6.45	16.18	36.45	10.03			MIR1915	9.61	9.96	10.41	16.04	17.78	16.31
ADAM15	6.73	7.78	6.61	17.71	19.27	29.13			ADAM15	7.11	6.46	8.04	16.98	17.81	17.65
ENSG00000269993	0.32	0.48	0.41	3.57	3.19	2.25			ENSG00000269993	0.25	0.61	0.32	4.09	4.4	2.33
ENSG00000274248	1.12	0.87	0.55	2.68	4.58	5.54			ENSG00000274248	7.5	8.2	6.19	3.76	3.48	4.6
SPON1	1.06	0.94	0.96	4.19	4.51	5.28			SPON1	0.99	1.02	1.08	7.85	6.7	7.4
KLHL14	0.61	0.73	0.49	3.52	3.57	3.66			KLHL14	0.32	0.39	0.34	3.9	4.16	3.77
FGD5	6.37	7.59	6.7	17.65	19.13	27.44			FGD5	20.97	21.93	22.74	27.36	26.25	27.21
NOP16	16.32	16.47	16.59	49.41	52.4	43.92			NOP16	17.56	17.15	18.97	36.27	35.28	36.51
SLC16A12	7.13	7.49	5.62	21.95	21.65	19.36			SLC16A12	6.05	7.31	7.21	17.38	17.62	17
TTYH1	0.96	0.82	0.74	3.16	4.07	5.43			TTYH1	0.31	0.33	0.33	4.4	4.42	3.77
LRP4	9.78	11.35	9.32	26.71	29.08	36.1			LRP4	12.22	14.45	14.24	34.05	32.24	33.27
PHLDA1	7.99	7.76	6.06	23.76	22.66	20.95			PHLDA1	13.98	15.84	14.97	33.5	35.8	34.24
ENSG00000235934	4.76	5.24	5.12	12.52	16.32	19.52			ENSG00000235934	3.42	3.52	3.33	8.64	9.34	8.77
SPSB4	7.4	9.09	8.6	20.63	23.08	32.66			SPSB4	4.97	5.36	5.24	20.88	19.68	20.89
ESRRA	18.2	26.89	13.37	54.19	59.03	57.27			ESRRA	43.01	41.49	41.81	44.61	48.4	43.23
HES1	87.24	93.12	87.33	208.8	225.8	326.49			HES1	96.01	94.93	97.11	199.6	203.02	202.06
DDTL	2.34	2.26	1.75	6.51	8.72	8.14			DDTL	2.92	4.57	2.97	6.41	6.09	6.2
PMAIP1	50.08	59.86	40.8	164.46	147.57	118.35			PMAIP1	57.95	60.94	59.28	232.55	232	231.38
NRARP	15.96	18.78	16.07	42.82	47.62	58.11			NRARP	19.64	21.07	20.96	61.27	60.13	58.25
IGSF9	0.89	0.95	0.75	3.1	3.98	5.66			IGSF9	1.4	1.06	1.12	4.09	3.74	3.78
ITGA3	3.14	3.76	2.92	8.56	9.49	15.02			ITGA3	1.38	1.18	1.55	12.25	12.48	11.56
NKX1-2	5.1	4.77	4.88	15.14	14.8	16.98			NKX1-2	0.41	0.5	0.35	11.8	11.15	11.07
LRRC4	3.9	3.97	3.63	11.24	11.87	14.59			LRRC4	1.58	1.52	1.43	5.02	4.19	5.54
EFEMP1	6.55	6.06	6.19	19.13	19.13	19.93			EFEMP1	5.56	5.79	5.31	22.2	20.5	23.53
MIR8083	0	0	0	2.15	0.89	2.37			MIR8083	5.98	8.31	16.16	3.28	3.63	1.76
ENSG00000253308	2.94	2.09	2.64	9.37	9.79	7.7			ENSG00000253308	5.39	6.46	7.3	2.85	2.56	3.17
TSC22D3	10.49	9.85	9.84	26.71	28.98	33.83			TSC22D3	29.09	27.51	26.46	40.05	39.93	40.01
CXXC5	51.34	54.8	46.16	121.19	134.59	174.05			CXXC5	101.09	99.19	104.59	163.8	165.91	165.65
MIR1538	0	0	0	0.79	3.88	0.69			MIR1538	0	0.93	0	0.96	0	0
TBX5-AS1	2.53	1.89	2.17	8.36	8.07	7.28			TBX5-AS1	0.26	0.39	0.66	2.13	2.19	2.24
LMO3	0.19	0.19	0.17	2.34	2.68	1.85			LMO3	0.13	0.16	0.2	3.5	2.88	3.05
IL23A	2	2.79	2.8	8.55	8.59	9.25			IL23A	1.65	2.52	1.75	10.23	11.1	10.97
ENSG00000263571	0.64	0.78	0.64	3.52	3.91	3.61			ENSG00000263571	0.39	0.55	0.56	6.03	5.72	5.82
ENSG00000288762	0.32	0.2	0.28	3.11	2.05	2.38			ENSG00000288762	0.68	0.74	0.44	3.53	4.38	4.29
ENSG00000228205	3.44	3.64	2.64	12.97	13.24	6.06			ENSG00000228205	11.31	12.05	12	12.35	11.66	10.98
NKAIN4	0.4	0.86	0.88	3.5	3.37	4.36			NKAIN4	0.49	0.81	1.12	3.87	4.14	3.99
PRAC1	49.45	40.44	58.58	166.78	154.51	94.65			PRAC1	167.04	163.37	152.03	194.49	217.43	202.19
MIR320A	0	0	0	2.34	1.92	1.03			MIR320A	0.72	1.39	3.69	1.42	2.36	1.27
HMGB3	325.41	329.08	308.04	963.7	915.47	785.2			HMGB3	393.91	397.14	402.16	765.98	750.26	775.56
SNORD83B	4.78	4.37	6.24	20.1	19.49	8.18			SNORD83B	6.36	13.46	13.03	25.08	20.85	29.18
SALL3	19.17	23.19	17.67	38.67	45.79	86.33			SALL3	13.53	15.99	15.62	43.39	45.47	41.97
PLEKHA2	1.79	1.98	1.42	6.43	6.78	6.35			PLEKHA2	1.65	1.95	1.63	12.02	12.03	11.74
GRIN2D	2.54	2.94	2.64	5.68	7.75	14.17			GRIN2D	4.93	4.8	4.85	15.32	15.22	14.86
GAL	761.62	824.82	996.48	2169.51	2347.95	2584.73			GAL	1258.36	1245.89	1314.83	2801.23	2859.25	2813.55
CACNA1G	3.21	3.45	2.82	7.94	8.63	14.69			CACNA1G	2.69	3	3.08	7.93	7.45	8.01
ZSCAN10	49.02	66.11	44.24	106.09	121.55	214.9			ZSCAN10	53.56	53.14	53.06	134.34	142.43	132.48
GPR50	0.62	0.63	0.73	3.16	3.78	3.72			GPR50	0.41	0.76	0.94	3.96	3.55	3.02
SNORD38B	9.66	3.93	3.74	22.93	19.41	10.41			SNORD38B	22.28	19.79	18.66	16.9	18.74	22.69
LINC01896	23.53	28.45	23.36	61.53	64.31	85.76			LINC01896	22.65	23.78	24.72	72.34	76.22	74.46
SKOR2	0.18	0.14	0.14	1.51	2.32	2.64			SKOR2	0.14	0.22	0.18	6.05	5.37	5.2
SNORD116-15	0.81	0.98	0	3.13	5.14	1.84			SNORD116-15	0.64	1.24	0.82	3.8	2.11	3.4
MCUB	6.34	6.48	5.81	19.56	18.62	17.94			MCUB	12.78	11.81	11.78	21.23	20.7	19.59
ASPHD2	13.65	14.5	12.28	33.31	36.71	45.56			ASPHD2	18.23	17.73	17.8	29.54	32.38	31.37
NMRK2	14.37	20.68	19.21	47.16	48.02	58.02			NMRK2	22.14	26.39	26.55	57.07	53.25	57.07
SYT4	0.17	0.2	0.11	2.4	2.2	1.87			SYT4	0.86	1.03	1.08	3.23	3.17	2.88
MYC	9.28	10.42	9.9	23.1	25.6	36.97			MYC	13.89	13.76	14.01	43.6	43.39	42.55
CDC42EP5	0.25	0.3	0.22	1.77	2.46	3.02			CDC42EP5	6.47	5.78	7.1	6.12	5.05	5.42
CRACR2B	3.82	5.55	4	11	13.33	17.06			CRACR2B	2.39	2.57	2.53	16.72	19.15	16.8
NSG1	4.23	4.72	4.48	12.7	13.51	15.25			NSG1	5.83	5.95	6.31	13.5	13.64	14.54
NPM3	175.34	207.37	186.8	502.46	536.02	507.48			NPM3	379.19	359.47	366.37	539.96	526.05	519.18
PEG13	0.17	0.16	0.05	1.83	2.15	2.16			PEG13	0.11	0.22	0.22	1.53	1.17	1.34
TAP1	0.26	0.25	0.36	2.19	2.29	2.98			TAP1	0.2	0.22	0.08	4.34	5.5	4.8
SRRM3	2.74	3.07	2.66	7.97	8.5	11.5			SRRM3	4.35	4.14	4.23	9.21	9.99	9.83
RPL17	20.84	39.72	19.49	65.86	79.45	75.93			RPL17	71.48	73.41	70.77	80.75	86.11	80.46
TUBB2BP1	8.42	4.1	5.11	9.03	19.27	24.39			TUBB2BP1	25.46	8.88	9.39	12.25	37.18	16.84
S1PR5	2	2.38	1.87	6.6	6.77	8.58			S1PR5	3.07	3.16	2.88	7.32	6.74	7.34
FIBCD1	2.37	2.69	2.47	6.01	7.27	12.07			FIBCD1	5.61	4.99	4.92	8.81	8.82	8.23
SPRY1	15.82	15.07	13.51	37.69	39.73	47.19			SPRY1	42.22	46.5	44.29	60.57	61.64	61.46
PNP	42.92	46.86	44.99	112.39	125.91	128.12			PNP	40.87	40.62	40.48	101.33	98.81	102.94
TBX22	1.89	1.76	1.51	6.64	5.84	6.4			TBX22	1.71	1.81	1.81	6.64	6.3	6.97
RELL2	1.92	2.76	2.37	6.68	6.41	10.84			RELL2	2.15	2.69	2.4	7.5	7.83	6.47
SAPCD2	18.3	26.86	15.08	37.92	47.91	80.46			SAPCD2	24.48	22.73	22.28	36.14	40.3	36.74
SCNN1G	0.15	0.13	0.09	1.76	1.99	2.27			SCNN1G	0.19	0.05	0.13	1.93	2.1	2.03
KISS1R	0.14	0.31	0.12	1.45	2.18	2.91			KISS1R	0.07	0.11	0	1.94	1.67	1.8
LOXL3	3.72	4.58	3.76	11.35	12.68	13.19			LOXL3	1.75	1.65	1.81	9.14	9.71	9.61
RAPGEF3	0.62	0.91	0.72	3.39	3.47	4.16			RAPGEF3	3.12	3.28	3.22	8.73	8.93	8.3
ENSG00000279673	0.38	0.39	0.52	2.56	3.08	2.81			ENSG00000279673	0.31	0.23	0.26	2.41	2.12	2.43
ENSG00000286190	4.15	4.91	3.31	11.57	13.03	13.26			ENSG00000286190	3.31	2.84	2.68	10.3	9.78	9.67
KLHL29	1.13	1.31	1.03	3.45	4.16	6.59			KLHL29	1.43	1.26	1.48	5.14	4.96	4.63
ARHGEF19	15.27	22.88	12.58	35.4	46.33	58.1			ARHGEF19	16.98	16.44	16.23	40.46	42.88	40.48
ENSG00000219928	1.28	0.26	0.37	3.03	3.62	3.4			ENSG00000219928	1.7	1.96	5.22	6.03	5.2	5.7
RAMP2	0.96	0.99	0.9	4.1	4	4.41			RAMP2	1.71	1.98	2.64	3.77	5.02	4.83
CPT1A	19.05	22.51	17.74	48.08	50.51	63.52			CPT1A	20.39	20.4	19.85	50.49	51.73	52.62
TRMT61A	3.5	4.66	2.89	9	11.27	13.94			TRMT61A	3.47	3.41	3.46	8.92	9.44	8.76
MIR124-2	2.04	2.9	1.18	5.72	6.51	8.91			MIR124-2	2.17	1.57	2.08	9.1	5.93	5.27
ENSG00000290685	0.64	1.21	0.61	3.99	3.69	3.77			ENSG00000290685	2.1	1.58	2.3	4.95	3.64	4.12
PARM1	0.09	0.17	0.1	1.99	1.99	1.91			PARM1	0.11	0.07	0.11	2.49	2.25	2.45
ENSG00000285382	0.23	0.53	0.02	1.47	2.41	3.12			ENSG00000285382	3.27	2.89	2.37	3.63	4.64	4.4
DKK1	6.73	5.86	4.54	17.1	17.16	15.98			DKK1	0.2	0.09	0.13	0.26	0.25	0.26
HRH3	0.08	0.08	0.02	1.35	1.41	2.64			HRH3	0.02	0.04	0.11	1.65	1.2	1.26
CRMP1	69.22	81.64	74.53	168.86	194.13	237.03			CRMP1	93.04	90.22	90.78	198.56	195.31	198.88
FBLL1	0.33	0.2	0.29	2.27	2.37	2.41			FBLL1	0.36	0.26	0.34	3.16	2.82	2.28
EPOP	10.1	11.46	9.93	27.07	26.61	34			EPOP	7.01	7.74	7.03	15.55	16.74	16.21
SLX9	39.72	48.93	39.6	112.98	114.16	114.66			SLX9	78.7	74.11	81.37	107.99	111.95	117.52
GRIP2	0.84	1.05	1.07	3.27	3.9	5.48			GRIP2	2.44	2.99	2.84	4.2	4.8	4.18
ADAMTS16	4.62	5.29	4.2	12.68	13.28	15.96			ADAMTS16	3.26	3.22	3.24	15.49	15.35	14.84
CHGA	3.51	4.48	3.12	10.05	11.08	12.9			CHGA	22.88	22.01	21.67	23.47	22.37	20.66
NANOGP1	0.32	1.33	0	2.62	1.81	4.75			NANOGP1	0.39	0.19	0.91	0.96	2.54	3.19
LRFN5	1.79	1.87	1.46	5.61	5.98	6.67			LRFN5	8.15	8.81	8.65	14.75	14.55	15.28
UNC5A	1.69	1.57	1.41	3.92	4.5	8.62			UNC5A	3.96	3.61	3.82	7.21	7.27	7.53
QTRT1	28.65	40.27	25.52	74.99	86.33	90.17			QTRT1	66.43	64	67.57	82.49	80.64	80.62
CCND1	76.72	88.07	67.68	177.41	200.49	233.92			CCND1	73.25	77.59	77.5	210.21	215.65	214.59
SPRY4	37.99	39.32	39.25	94.31	99.91	114.93			SPRY4	105.36	109.29	110.85	135.11	141.31	136.38
RN7SL5P	0.46	0.56	0.6	6.42	2.21	0.39			RN7SL5P	2.03	3.9	1.65	1.09	0.6	1.3
GADD45B	33.94	44.09	35.64	93.41	95.26	111.84			GADD45B	120.97	117.4	119.47	153.77	158.27	156.06
MIR6883	0	0	0	0.61	2.02	2.17			MIR6883	1.52	2.19	1.94	1.5	0	0.67
TLCD3B	1.07	1.44	1.25	3.5	3.66	7.41			TLCD3B	3.04	3.85	3.34	12.04	12.42	10.96
HSPE1	107.9	70.79	76.41	268.69	281.56	117.46			HSPE1	251.67	229.57	226.38	252.63	246.6	232.28
ENSG00000225721	0.89	2.96	1.56	6.03	7.2	5.61			ENSG00000225721	4.89	6.18	7.57	5.93	9.03	8.1
NETO1	0.86	0.84	0.79	3.63	3.73	3.89			NETO1	1.93	2.08	1.98	4	4.09	4.24
RPL12P4	2.68	2.18	2.47	11.86	7.13	4.76			RPL12P4	7.85	7.55	12.19	14.08	9.1	9.45
MOB3B	4.91	5.22	5.07	15.26	14.93	13.93			MOB3B	7.6	7.48	8.08	18.04	18.43	18.27
MARS2	11.55	12.12	9.91	27.68	30.46	33.56			MARS2	24.46	25	24.31	35.74	36.98	36.72
LRRC37A11P	0.36	0.31	0.38	2.74	2.67	2.05			LRRC37A11P	0.34	0.36	0.34	0.32	0.13	0.28
DMBX1	0.91	0.93	1.07	3.67	4	4.59			DMBX1	1.88	1.89	1.99	6.29	6.2	6.46
LINC01096	0.59	0.64	0.97	3.23	3.31	3.88			LINC01096	0.23	0.23	0.12	2.12	1.64	1.74
RPS27P25	2.23	2.36	3.11	6.93	9.02	8.65			RPS27P25	4.87	6.17	8.21	16.16	20.25	15.51
SNORD32A	15.87	18.28	13.05	47.94	48.78	29.67			SNORD32A	26.05	25.74	24.34	40.27	57.71	35.41
PDZD4	56.84	78.36	52.77	127.98	151.68	209.49			PDZD4	107.65	110.18	111.34	208.9	226.53	203.83
SNORA57	10.44	6.67	9.09	27.03	30.15	15.02			SNORA57	18.26	16.8	9.66	21.13	15.18	17.86
IGFBP4	57.92	66.06	58.37	143.49	150.67	179.69			IGFBP4	136.11	137.13	140.66	183.99	184.33	185.82
PPARGC1B	0.57	0.46	0.44	2.61	3.01	2.86			PPARGC1B	0.51	0.64	0.39	1.99	1.8	1.79
CDHR1	2	2.04	1.76	5.05	6.32	8.18			CDHR1	1.1	1.05	1.14	3.37	3.73	3.25
EMSLR	3.22	3.59	2.88	9.12	9.33	11.05			EMSLR	5.36	5.64	5.84	12.42	13.47	13.36
ENSG00000286707	0.41	0.3	0.31	2.35	2.7	2.24			ENSG00000286707	0.33	0.46	0.31	3.09	2.97	3.19
ENSG00000288749	41.63	36.04	33.37	92.47	102.98	93.37			ENSG00000288749	50.38	52.3	46.93	105.4	104	115.05
RN7SL4P	0.25	0	0.66	6.18	0.53	0.29			RN7SL4P	0.4	1.93	1.28	2.57	1.53	0.18
SNORD15A	2	0.61	0.44	2.92	6.39	3.14			SNORD15A	1.6	1.54	1.53	3.55	4.8	4.23
ENSG00000254533	0.13	0.08	0	1.84	1.65	1.7			ENSG00000254533	0.1	0.1	0	0.2	0	0
CD9	95.3	96.26	90.72	234.56	237.77	251.79			CD9	103.09	102.84	99.03	232.32	233.61	230.25
HHLA1	6.3	6.74	5.47	16.54	16	19.28			HHLA1	18.04	18.73	18.61	29.49	29.82	30.62
TBX5	3.33	3.38	3.22	8.21	9.68	11.94			TBX5	0.83	0.69	0.84	2.75	2.28	2.78
ENSG00000254277	29.75	27.62	29.65	75.73	76.35	73.18			ENSG00000254277	34.82	38.9	37.13	92.78	98.42	98.59
SNCG	1.47	1.17	0.72	4.57	3.9	4.65			SNCG	5.27	6.34	6.65	8.16	6.64	7.69
SNHG8	3.61	3.43	4.14	13.4	12.92	6.53			SNHG8	11.3	10.91	10.85	12.69	12.58	12.58
ENSG00000257086	3.82	5.51	2.19	10.85	11.46	11.39			ENSG00000257086	8.53	8.2	8.61	13.47	14.25	11.99
DUSP6	18.24	16.77	17.78	47.04	44.88	45.79			DUSP6	48.56	48.02	48.59	132.19	136.01	141.42
H2AJ	72.16	90.92	75.62	183.4	230.94	192.19			H2AJ	183.51	166.54	179.53	227.9	230.3	226.34
SNHG19	23.53	20.3	27.31	84.48	63.02	36.46			SNHG19	70.6	69.86	72.02	79.49	66.74	71.99
ENSG00000282022	0.33	0.1	0.14	2	2.42	1.58			ENSG00000282022	0.65	1	0.17	1.79	2.7	1.38
MMP25	16.39	19.28	17.97	32.44	36.53	70.79			MMP25	23.87	24.17	24.55	40.68	39.25	38.21
DPPA2	3.27	2.35	2.84	8.67	8.66	8.55			DPPA2	19.03	18.55	18.56	32.43	30.43	31.58
SNHG32	25.59	35.73	19.89	65.75	83.21	59.83			SNHG32	88.53	86.99	87.09	94.2	104.51	88.62
WNT5A	5.04	4.71	4.3	13.2	13.42	13.26			WNT5A	6.16	6.9	6.76	10.42	10.94	10.82
INA	10.55	10.95	10.65	27.32	28.48	29.6			INA	11.73	11.44	12.51	30.15	29.35	28.43
GGCT	19.15	22.13	16.95	52.45	56.6	41.76			GGCT	26.93	25.45	26.03	54.44	54.09	51.14
LYSMD2	0.12	0.1	0.14	1.69	1.98	1.76			LYSMD2	0.03	0.06	0.08	2.02	1.86	1.67
IGSF21	4.62	5.44	4.67	8.59	11.75	21.14			IGSF21	4.78	4.93	4.92	17.35	16.67	16.72
SPTSSB	0.25	0.21	0.18	2.19	2.31	1.63			SPTSSB	0.05	0.11	0.12	0.92	1.72	1.32
FOXL2	0.81	0.93	0.6	2.5	3.06	4.81			FOXL2	0.71	0.57	0.57	2.52	2.93	2.44
LHX5-AS1	0.84	0.7	0.49	2.87	3.54	3.18			LHX5-AS1	0.34	0.31	0.26	4.08	4.19	3.77
CYP51A1	2.15	3.56	1.38	7	7.75	7.48			CYP51A1	6.88	7.92	7.95	7.44	6.09	6.83
EDIL3	15.34	16.26	12.98	42.72	39.97	33.27			EDIL3	21.62	23.67	22.19	48.77	47.71	46.19
MIR130A	1.66	2.54	1.45	8.62	6.2	3.8			MIR130A	1.99	1.92	2.55	3.93	5.81	1.76
TUBB2B	363.48	426.15	338.03	966.2	945.01	908.22			TUBB2B	811.66	810.4	808.33	1517.41	1552.15	1548.91
PPM1E	2.59	2.86	2.43	8.68	7.83	7.59			PPM1E	2.57	2.84	2.48	7.66	7.45	7.8
TENM4	17.76	20.17	18.06	38.83	44.35	60.75			TENM4	11.72	12.92	12.8	28.69	26	26.59
TMSB4X	873.81	894.96	952.49	2549	2499.49	1726.71			TMSB4X	1485.87	1468.12	1466.37	2359.21	2520.95	2385.85
FAM43B	0.42	0.55	0.37	2	2.29	3.5			FAM43B	0.89	1	0.96	3.31	3.3	3.09
RNU7-20P	0	2.91	0	3.87	5.08	2.73			RNU7-20P	2.86	6.42	7.33	11.29	13.55	13.47
MT1F	21.01	15.31	23.65	53.87	57.97	41.52			MT1F	21.18	18.8	16.14	34.69	36.8	33.61
NOS1AP	0.65	0.9	0.58	2.72	2.75	4.26			NOS1AP	0.72	0.73	0.77	2.76	2.48	2.51
SLC43A1	3.96	4.09	3.72	9.43	10.59	13.61			SLC43A1	7.16	8.06	7.6	10.75	10.37	10.62
NPW	5.03	7.04	5.84	11.81	15	21.99			NPW	7.09	6.29	8.57	17.16	14.46	14.94
NPTX2	0.6	0.53	0.4	2.39	2.59	3.24			NPTX2	1.29	0.94	1.09	4.47	3.65	4.08
OSBPL5	3.61	5.12	3.62	8.43	10.75	15.83			OSBPL5	5.58	5.34	5.91	10.04	9.88	9.05
RAB39A	1.69	2.2	1.64	6.49	6.31	5.31			RAB39A	2.01	2.72	2.85	5.82	5.86	6.48
SNORA24	2.26	1.38	0.98	8.42	4.21	3.22			SNORA24	0	0.43	1.16	5.79	0.99	3.98
ZIC1	19.59	22.08	19.9	48.89	49.36	58.36			ZIC1	6.18	6.29	6.06	22.94	23.62	22.65
SYT7	1.08	1.26	1.02	3.77	3.78	5.17			SYT7	2.1	2.24	1.77	5.02	4.82	4.99
IFFO2	2.1	2.66	2.1	6.97	7.09	7.27			IFFO2	4.43	4.24	4.3	7.1	7.71	7.74
STRIP2	6.72	7.12	5.7	17.31	17.4	17.9			STRIP2	7.31	7.92	8.1	15.37	17.04	16.92
TRIM22	0.15	0.06	0.22	1.54	2.05	1.87			TRIM22	0.14	0.08	0.08	1.76	1.21	1.17
PPP2R2B	3.36	3.98	3.46	10.21	10.18	10.61			PPP2R2B	1.62	1.54	1.61	9.74	9.55	9.97
P2RY1	7.36	7.9	6.01	21.02	19.53	16.24			P2RY1	16.48	20.82	19.15	29.98	31.25	29.83
ENSG00000275371	0.28	0.68	0.43	2.53	2.53	2.75			ENSG00000275371	0.39	0.43	0.43	0.27	0.3	0.44
EEF1D	22.74	29.97	23.55	62.65	69.66	59.86			EEF1D	73.34	70.13	70.41	61.41	66.15	62.06
EVA1A	0.41	0.5	0.46	2.51	2.8	2.43			EVA1A	0.8	0.67	0.54	2.27	2.46	2.18
SERTAD4-AS1	1.45	0.61	0.71	4.53	2.71	3.94			SERTAD4-AS1	3.27	2.37	3.44	6.87	8.17	5.12
POU5F1B	5.6	5.86	3.59	14.47	11.35	15.45			POU5F1B	6.16	6.48	6.41	14.66	13.45	16.35
TUBB4A	1.57	2.07	1.85	4.71	5.12	7.97			TUBB4A	1.21	0.78	0.95	5.15	6.06	5.81
CXCL3	0.48	0.55	0.54	2.54	2.86	2.79			CXCL3	0.11	0.16	0.07	2.01	1.92	2.38
DUS3L	12.25	16.8	11.19	28.86	29.27	44.74			DUS3L	17.9	17	19.79	24.24	22.33	23.35
SRP9P1	2.55	2.77	1.73	6.43	9.66	5.5			SRP9P1	9.97	6.1	7.54	6.03	5.45	5.2
SYPL2	0.12	0.12	0.1	1.36	1.77	2.04			SYPL2	0.11	0.09	0.06	1.59	1.59	1.61
MIR4740	8.23	15.77	7.17	25.87	22.51	32.18			MIR4740	23.47	27.99	31.25	19.44	35.91	21.54
PGBD5	1.83	2.03	1.88	5.35	5.41	7.61			PGBD5	1.9	2.03	1.89	6.55	6.61	7.07
ENSG00000265916	0.35	0.43	0.31	1.29	2.98	2.73			ENSG00000265916	1.31	1.88	1.67	1.38	2.04	1.65
MT-TY	113.36	212.83	63.51	359.54	397.59	199.04			MT-TY	119.17	149.12	148	380.82	360.4	366.9
HES7	0.17	0.13	0	1.44	1.4	2.22			HES7	0.52	0.54	0.45	2.86	3.28	2.65
EPHA1	63	78.08	66.84	142.05	154.27	212.54			EPHA1	112.22	117.08	116.07	197.74	194.6	195.78
ENSG00000276529	7.86	8.36	6.84	25.65	21.88	12.68			ENSG00000276529	20.29	14.38	17.26	17.64	16.63	19.79
NRGN	0.85	0.74	0.96	1.94	3.44	5.08			NRGN	0.29	0.05	0.19	0.43	0.32	0.39
NXPH4	3.08	2.75	3.75	6.53	6.55	14.42			NXPH4	7.21	7.97	8.73	6.62	6.02	6.94
ENSG00000289414	0.13	0.2	0.11	1.98	1.87	1.49			ENSG00000289414	0.78	0.65	0.8	2.1	2.05	2.07
SNORD87	4.16	5.07	6.52	20.47	17.71	4.27			SNORD87	3.99	8.95	3.4	9.17	10.17	6.45
MATN2	1.28	1.72	1.22	4.34	4.65	5.5			MATN2	1.05	0.98	1.05	5.47	5.02	5.75
RASAL1	1.44	2.31	1.16	3.84	5.19	7.13			RASAL1	1.58	1.35	1.64	4.92	4.63	4.31
PPP1R1A	5.13	5.93	6.67	13.96	14.04	19.18			PPP1R1A	2.17	2.1	2.19	10.14	8.63	9.64
TRABD2A	2.3	2.09	1.58	5.3	6.23	7.18			TRABD2A	1.69	1.61	1.74	5.25	4.87	4.76
UAP1L1	5.81	6.32	5.88	13.19	14.92	19.72			UAP1L1	5.57	6.42	5.94	17.61	16.75	16.7
POLD4	2.64	3.97	2.3	8.8	8.22	8.79			POLD4	8.15	8.45	8.55	10.26	12.07	10.22
UBE2L6	14.85	16.45	17.2	35.56	37.57	48.44			UBE2L6	22.61	22.57	20.97	48.24	45.49	47.6
MIR6784	0	0.67	0.96	2.86	4.7	0.63			MIR6784	1.77	1.7	2.26	0.87	0	3.89
RAB5IF	17.22	28.29	15.87	40.2	52.3	59.99			RAB5IF	32.51	32.36	33.82	40.88	40.72	39.96
SARS2	3.7	4.66	2.66	9.21	10.82	10.79			SARS2	8.41	8.66	8.47	10.45	12.01	10.68
PYDC1	0.25	0.15	0.22	2.28	1.87	1.58			PYDC1	0.1	0.19	0.26	1.49	2.09	2.13
MEPCE	4.72	8.83	4.86	16.43	17.04	15.13			MEPCE	15.54	15	17.07	13.9	13.65	12.72
SNORD54	5.53	6.07	1.92	15.03	12.94	8.83			SNORD54	7.06	2.55	6.78	13.06	16.4	21.03
PROM1	13.09	13.64	12.22	32.36	32.59	32.96			PROM1	11.06	12.22	11.77	44.5	41.63	44.86
CCDC86	17.58	22.2	17.43	37.45	44.05	60.03			CCDC86	16.1	16.11	16.23	32.45	33.84	32.19
RNA5SP18	0	0	0.53	2.38	0.65	2.44			RNA5SP18	1.47	1.41	4.38	2.41	1.6	4.74
MAN1C1	6.69	7.48	6.69	14.57	16.25	23.43			MAN1C1	6.78	7.47	7.2	15.89	15.71	14.98
SNORA56	3.45	4.9	3.5	14.86	12.83	4.91			SNORA56	7.79	11.03	12.33	17.18	12.53	14.97
ENSG00000289456	0.31	0.25	0.18	2.13	2.3	1.53			ENSG00000289456	0.16	0.16	0.11	0	0.27	0
ADAMTS16-DT	3.34	3.49	3.32	8.85	9.62	10.03			ADAMTS16-DT	1.03	1.1	1.13	9.61	9.93	9.47
HLA-DPB2	0.29	0.35	0.42	1.73	2.54	2.45			HLA-DPB2	0.61	0.44	0.98	3.76	3.25	3.03
MIR6747	0	0	0	0.79	1.29	2.08			MIR6747	0	0	1.24	0	1.06	2.57
EIF4EBP3	0.53	0.91	0.65	2.14	3.53	3.47			EIF4EBP3	3.84	3.37	3.61	3.37	4.94	4.29
STAC2	0.63	0.53	0.7	2.31	2.99	3.29			STAC2	0.95	1.16	0.88	3.64	3.67	4.03
MSC	0.68	1.39	0.76	3.26	3.02	4.62			MSC	0.12	0.15	0.23	2.41	2.48	2.77
NIN	4	3.79	3.43	10.21	9.78	10.89			NIN	4.58	4.67	5.08	12.3	12.59	12.81
TRBJ2-2P	0	0	1.4	3.13	3.43	0.92			TRBJ2-2P	0	0	0	1.27	1.41	0
RHBDL3	0.83	0.98	0.91	3.51	3.37	3.73			RHBDL3	0.41	0.39	0.5	2.3	2.12	2.13
PRSS12	4.65	5.08	4.49	12.54	12.03	13.39			PRSS12	8.09	9.11	8.19	15.13	13.79	15.62
ENSG00000258649	14.13	12.84	13.51	30.07	32.7	37.63			ENSG00000258649	20.64	22.32	20.62	53.84	55.55	55.16
ENSG00000254563	1.85	1.27	0.4	2.55	4.93	5.02			ENSG00000254563	1.29	1.78	0.95	4.56	5.86	6.36
ENSG00000289358	0.66	0.91	0.76	3.49	3.44	2.74			ENSG00000289358	0.96	0.96	0.98	5.68	5.57	5.84
TPSG1	3.05	3.31	2.25	6.25	7.89	10.38			TPSG1	2.96	3.81	3.52	8.86	8.9	9.42
WDR74	21.64	29.51	23.42	54.52	61.61	64.71			WDR74	36.29	34.33	35.89	58.12	54.69	57.56
TRAC	0.23	0.51	0.46	1.96	2.74	2.25			TRAC	3.87	3.43	3.48	3.88	4.63	5.18
ZSWIM4	33.1	46.49	28.45	61.53	74.49	123.85			ZSWIM4	34.24	38.1	38.36	68.51	72.53	67.2
EPN3	0.38	0.38	0.3	1.15	1.95	3.51			EPN3	0.23	0.26	0.21	1.94	2.27	1.51
SNORD20	1.85	1.69	0	3	7.88	1.58			SNORD20	0.74	2.13	0.95	5.1	7.27	9.79
EFNB2	9.37	9.95	7.49	20.69	22.18	24.59			EFNB2	10.51	10.68	10.51	26.57	25.34	25.66
RET	11.25	13.76	11.62	25.51	27.78	37.15			RET	15.81	17.91	17.41	25.19	23.44	24.51
ECEL1	8.54	12.52	8.78	19.25	22.37	32.81			ECEL1	8.12	6.9	7.57	22.73	21.61	23.49
SLC16A11	0.32	0.5	0.5	2.09	2.71	2.37			SLC16A11	0.69	0.83	0.81	3.78	2.81	3.38
MMP17	10.03	13.94	9.11	19.09	24.02	38.73			MMP17	12.63	13.06	13.39	24.13	25.38	24.18
CNTFR	28	34.06	33.29	57.79	66.41	104.01			CNTFR	79.99	81.76	82.36	77.38	70.37	73.63
HLA-B	3.09	2.35	2.73	7.74	7.2	8.3			HLA-B	1.39	1.38	1.01	4.24	4.74	4.44
ENSG00000260167	0.31	0.75	0.54	2.98	2.45	2.37			ENSG00000260167	2.09	3.07	2.36	3.15	2.82	3.68
SMIM28	0.64	0.75	0.97	3.18	2.74	3.64			SMIM28	0.93	0.72	0.24	3.13	2.71	3.71
BLCAP	27.75	26.58	27.08	63.8	66.56	64.27			BLCAP	26.58	28.62	27.93	86.62	84.96	86.43
TNS4	0.87	0.76	0.79	2.65	2.68	4.35			TNS4	3.33	3.84	4.11	5.27	5.12	4.75
TXNDC5	2.34	4.99	1.43	5.33	8.76	10.42			TXNDC5	5.26	5.12	6.5	7.26	7	6.53
LSM7	218.28	245.41	250.1	665.38	631.99	376.35			LSM7	589.49	517.7	559.57	515.02	537.03	529.71
MFSD13A	5.31	5.26	5.3	11.56	13.38	16.19			MFSD13A	3.63	3.21	3.66	12.81	13.11	12.25
CABP1	0.28	0.44	0.26	1.86	1.84	2.6			CABP1	2.09	2.35	2.68	3.96	4.12	3.99
ARHGEF6	1.56	1.37	1.19	4.64	4	4.99			ARHGEF6	1.98	1.95	2.02	5.31	5.65	5.54
RBMS3	0.89	0.9	0.79	3.42	3.38	3.22			RBMS3	1.19	1.24	1.34	6.96	7.27	6.89
GPX1	67.71	93.77	56.52	147.66	180.06	184.86			GPX1	172.54	174.76	169.58	177.76	162.86	166.66
RPS18P12	1.45	0.79	0.56	4.49	4.29	1.75			RPS18P12	6.18	5.08	6.43	3.68	4.65	3.75
MTHFD2	26.14	29.75	19.7	62.54	62.57	55.22			MTHFD2	65.9	63.46	65.4	65.97	65.7	66.15
FSTL5	0.4	0.43	0.27	2.28	2.2	2.08			FSTL5	0.57	0.63	0.76	1.71	1.45	1.8
PDF	1.48	2.45	1.06	4.19	4.58	6.86			PDF	0.93	1.41	1.3	2.59	2.51	2.65
DIPK2A	38.44	45.38	30.39	97.72	93.47	79.09			DIPK2A	213.67	234.62	226.28	156.23	165.56	156.62
AKAP1	13.82	16.83	12.88	31.81	32.99	40.67			AKAP1	24.02	25.11	25.58	33.31	31.98	33.52
SNORD104	25.4	25.16	41.46	99.99	72.05	46.46			SNORD104	30.41	30.88	24.88	62.48	79.41	69.34
PHGDH	154.41	186.44	153.6	356.66	375.09	422.91			PHGDH	254.18	242.62	245.07	362.76	373.35	371.15
ENSG00000235152	8.78	8.45	9.07	20.39	19.94	24.84			ENSG00000235152	5.42	5.98	4.72	18.32	20.47	21.37
VGLL3	0.17	0.27	0.16	1.97	1.87	1.53			VGLL3	0.12	0.18	0.11	1.28	1.34	1.25
PHLDA3	1.61	2.1	1.94	4.83	6.2	6.08			PHLDA3	5.54	5.18	6.01	13.15	13.38	12.42
SCNN1A	49.47	53.37	55.88	110.23	108.24	154.32			SCNN1A	29.79	30.96	30.79	121.16	122.58	117.76
SNORD36A	37.55	34.03	48.59	128.05	96.07	59.02			SNORD36A	54.28	62.35	45.64	114.23	106.25	95.8
SCARA3	7.52	9.75	9.51	16.1	19.28	30.75			SCARA3	8.89	7.89	7.46	18.09	17.42	16.99
SLC4A4	0.33	0.35	0.24	2.08	2.02	1.99			SLC4A4	0.26	0.29	0.21	1.91	1.66	1.71
ATRNL1	5.95	6.26	4.51	13.86	14.7	14.14			ATRNL1	6.97	7.96	7.19	18.3	17.38	18.06
SNORD116-14	6.44	7.36	4.91	16.67	15.42	15.15			SNORD116-14	3.86	8.04	4.12	19.65	13.35	15.32
SNORD53B	0.95	0.58	0	4.92	2.02	0.54			SNORD53B	6.07	2.92	5.82	6.73	5.8	2.68
SLC6A17	0.13	0.18	0.08	1.37	1.55	1.92			SLC6A17	0.08	0.12	0.11	0.83	0.87	0.85
CHD5	0.26	0.21	0.21	1.38	1.62	2.51			CHD5	0.34	0.38	0.32	2.27	2.36	2.25
INKA2	0.82	1.01	0.91	3.58	3.77	2.92			INKA2	0.58	0.68	0.59	3.08	3.41	3.2
IFRD2	20.72	27.85	17.67	43.6	49.66	63.77			IFRD2	23.37	24.49	22.74	43.91	44.33	42.79
EPB41L4B	1.53	1.35	1.2	4.37	4.72	4.27			EPB41L4B	2.84	3.15	2.86	6.65	6.5	6.81
PNMT	1.02	0.74	0.78	2.43	3.19	4.18			PNMT	1.88	1.08	1.56	2.36	2.61	2.02
PLAAT3	16.42	17.74	16.32	40.25	42.31	37.99			PLAAT3	9.6	10.27	10.23	41.28	40.79	40.99
SNORD56	3.13	3.82	3.63	10.8	12.21	5.35			SNORD56	2.5	3.21	5.33	6.57	12.75	14.7
CYP2B6	0.45	0.45	0.45	2.36	2.09	2.58			CYP2B6	0.4	0.44	0.34	2.84	2.13	2.6
MFSD2A	3.48	3.92	4.37	8.53	10.29	12.2			MFSD2A	1.36	1.41	1.27	9.25	7.48	9.13
KRT16P2	0.47	0.76	0.54	2.53	2.27	3.18			KRT16P2	0.75	0.6	0.59	0.33	0.27	0.37
GAR1	56.22	53.78	37.02	147.91	121.94	72.42			GAR1	94.32	91.11	96.48	89.41	97.08	92.74
RHEBL1	3.35	3.23	3.13	8.38	10.14	7.71			RHEBL1	6.25	6.16	6.33	11.09	11.24	10.99
OLFML2B	0.65	0.8	0.79	2.39	2.67	3.99			OLFML2B	0.38	0.35	0.31	1.58	1.64	1.46
RBM47	21.26	23.03	19.68	46.09	48.01	56.86			RBM47	24.76	25.98	25.8	49.69	46.21	46.84
ID2	25.29	25.59	25.43	56.21	60.4	62.69			ID2	21.37	23.5	20.22	48.09	51.35	48.13
IER5L	2.38	3.15	2	4.44	5.09	11.67			IER5L	5.11	4.56	5.42	6.3	6.54	6.01
SEMA6A	70.55	74.95	71.96	142.06	155.21	206.18			SEMA6A	59.25	65.29	63.5	180.73	175.33	178.93
FAM90A28P	0.04	0.05	0.04	0.91	1.5	1.78			FAM90A28P	0	0.14	0	0.31	0.31	0.34
LRFN5-DT	0.69	0.67	0.47	2.94	3.18	1.96			LRFN5-DT	1.98	2.05	2.16	3.69	2.99	3.22
SP5	42.38	54.39	42.18	82.22	89.77	150.55			SP5	34.29	35.16	37.58	42.33	40.13	38.55
MOG	0.06	0.19	0.07	1.56	1.64	1.41			MOG	0.27	0.39	0.37	2.19	2.38	2.53
ENSG00000237371	0.39	0.24	0	1.78	0.84	2.7			ENSG00000237371	1.26	1.82	1.61	1.24	2.41	2.78
PRRX2	6.07	7.44	6.62	14.18	15.28	20.55			PRRX2	9.7	8.06	8.53	15.28	13.62	13.64
ASIC2	0.51	0.47	0.33	1.91	2.08	2.88			ASIC2	0.35	0.29	0.31	2.39	2.26	2.46
ENSG00000289308	2.02	1.95	2.79	7.28	5.84	6.23			ENSG00000289308	0.43	0.33	0.41	5.59	5.59	5.89
CYCS	50.88	54.47	41.08	139.75	120.01	78.91			CYCS	63.19	64.6	62.37	81.26	83.26	84.36
POLR3K	26.73	30.06	25.71	67.82	71.22	53.38			POLR3K	44.22	43.21	45.03	51.98	53.66	55.19
HMGN1P36	3.73	3.33	2.38	7.4	9.52	8.5			HMGN1P36	15.88	15.46	14.48	13.89	10.19	13.84
IL6R	0.95	0.98	0.82	3.34	3.01	3.78			IL6R	1.19	1.11	1.32	3.94	4.13	3.91
OLIG2	0.23	0.26	0.36	1.57	1.64	2.58			OLIG2	0.2	0.12	0.23	2.13	2.18	2.34
SNORA5C	2.7	3.63	1.41	3.15	10.93	7.4			SNORA5C	1.29	2.08	2.76	5.11	2.83	5.33
EIF2B5-DT	1.64	2.99	1.25	6.09	5.88	5.25			EIF2B5-DT	4.08	5.19	6.07	4.99	6.79	5.77
TMEM74B	1.69	1.53	1.04	4.31	4.08	5.13			TMEM74B	4.07	4.4	4.23	6.38	5.23	5.78
ITPR2	4.37	4.37	3.5	10.57	10.55	10.55			ITPR2	4.13	4.72	5.07	11.23	9.85	10.38
SLCO4A1	1.69	2.54	2.04	4.32	5.05	8.68			SLCO4A1	1.89	2.22	1.84	5.88	5.43	4.86
ENSG00000290069	0.18	0.22	0.16	1.97	2.29	0.82			ENSG00000290069	0.43	0.96	1.1	1.41	1.57	1.39
PPFIA3	3.6	5.96	3.81	10.24	10.51	13.34			PPFIA3	5.01	5	5.3	13.69	14.46	13.45
ENSG00000282051	0.12	0.57	0	0.98	1.37	3			ENSG00000282051	0.47	0.63	0.6	2.12	4.28	1.23
IQCJ-SCHIP1	0.3	0.55	0.19	1.87	1.91	2.36			IQCJ-SCHIP1	0.74	0.83	0.86	2.12	2.07	2.06
EPHA1-AS1	0.42	0.46	0.32	2.39	2.06	2.04			EPHA1-AS1	1.4	1.52	1.4	4.03	3.99	3.91
NUS1P2	2.88	3.41	2.29	7.03	7.76	8.37			NUS1P2	1.69	2.22	2.17	5.14	4.59	5.02
ENSG00000224985	3.13	3.69	2.04	8.47	7.28	8.02			ENSG00000224985	7.96	5.7	6.19	5.54	4.26	5.37
SDF2L1	36.45	45.66	30.41	78.44	91.79	87.5			SDF2L1	41.86	38.06	39.65	51.39	52.65	51.43
IRF2BPL	51.39	74.69	49.07	90.66	105.72	202.21			IRF2BPL	83.74	80.19	85.15	135.53	142.67	128.94
SNORD14E	0	0.53	0.76	2.82	1.85	1.99			SNORD14E	1.39	0	0	0	0	1.23
TRBJ2-4	0	0.9	1.29	2.88	1.58	4.22			TRBJ2-4	1.18	1.14	0	0	1.29	0
PDGFA-DT	0.21	0.31	0.12	1.3	1.83	2.06			PDGFA-DT	0.25	0.43	0.37	2.25	2.89	2.61
LINC01918	0.38	0.6	0.53	2.17	1.79	3.18			LINC01918	1.28	1.29	1.33	3.12	2.6	3.65
HMGB1P10	0.53	21.82	0.23	14.65	14.42	25.43			HMGB1P10	17.86	16.37	18.83	14.5	11.94	9.46
ICAM3	0.08	0.1	0.03	0.76	1.71	1.74			ICAM3	0.53	0.63	0.72	2.8	2.9	2.78
SMARCA5-AS1	9.25	14.58	10.44	23.84	23.77	33.03			SMARCA5-AS1	19.34	21.61	22.52	29.74	24.08	25.29
SDK2	5.07	6.33	5.51	10.19	11.85	19.64			SDK2	8.1	8.84	8.71	11.29	10.48	11.18
CHST7	2.88	3.47	1.8	5.44	7.1	9.47			CHST7	4.34	4.49	4.46	11.63	12.73	10.72
EPHA7	1.45	1.7	1.1	4.99	4.36	3.91			EPHA7	2.74	2.88	3.06	5.31	4.63	5.35
MIR6768	1.03	0.63	1.79	4.66	3.28	3.52			MIR6768	0.82	2.37	1.05	4.86	5.39	3.62
CARD11	13.32	18.02	13.27	26.24	31.52	45.97			CARD11	26.18	25.65	27.13	39.57	39.07	37.65
NR5A2	6.68	7.1	5.96	15.84	15.91	16.22			NR5A2	7.4	7.26	7.63	10.86	11.82	11.64
FOXO1	11.69	12.91	10.77	28.33	29.28	25.35			FOXO1	29.89	31.93	30.66	43.53	42.11	42.28
HIVEP2	1.77	2.02	1.88	4.87	5.44	6.11			HIVEP2	2.29	2.39	2.56	8.29	7.68	7.91
KCNK5	10.73	14.08	10.4	24.13	26.7	31.74			KCNK5	16.77	16.71	18.67	30	28.48	29.09
SAMD4A	0.28	0.36	0.26	1.86	1.92	1.95			SAMD4A	2.5	2.47	2.91	6.64	6.93	6.91
TMEM198	1.68	1.45	1.26	3.65	4.61	5.28			TMEM198	2.47	1.98	2.04	4.89	5.32	4.77
ENSG00000288968	28.75	24.96	27.97	56.69	53.61	75.99			ENSG00000288968	15.66	24.94	29.04	73.76	77.03	75.3
FAM27B	0	2.12	0	2.93	3.33	2.18			FAM27B	2.22	1.34	1.78	0.82	1.52	0.98
SPIN4	4.24	4.48	3.44	11.34	11.06	8.46			SPIN4	5.62	6.78	6.84	11.89	11.23	11.26
JUNB	6.15	7.36	5.25	10.92	13.26	21.4			JUNB	8.5	6.96	8.15	16.32	16.85	15.88
TWNK	14.6	17.5	15.31	36.7	36.34	36.43			TWNK	13.74	13.05	13.54	29.04	27.21	28.8
KCNH2	0.91	1.25	0.99	2.57	2.97	5.17			KCNH2	0.74	0.82	0.84	3.77	4.18	4.11
ENSG00000258417	0.64	0.84	1.28	3.14	2.97	3.73			ENSG00000258417	3.5	4.03	3.55	5.27	4.63	5.04
SEPHS1	173.84	198.84	167.13	400.01	395.98	410.93			SEPHS1	210.12	209.35	210.74	398.86	381.92	390.85
ENSG00000289262	7.33	7.47	7.91	16.22	19.38	18.69			ENSG00000289262	8.04	9.62	9.17	28.55	31.22	29.1
NPDC1	8.44	10.88	7.78	16.82	20.82	26.42			NPDC1	5.17	5.47	5.4	23.05	28.02	24.55
ASS1	18.81	23.25	21.28	41.46	45.36	57.78			ASS1	27.65	23.44	26.74	46.17	44.19	44.16
MIR6757	0	0	0	0.69	1.14	1.84			MIR6757	0.86	3.3	0	0	1.87	0
POU5F1P3	37.31	23.71	48.93	88.94	83.99	75			POU5F1P3	36.32	35.36	35.47	94.61	91.2	97.94
KCTD12	0.4	0.36	0.31	2.18	2	1.86			KCTD12	0.42	0.63	0.45	2.28	1.84	1.96
ENSG00000263301	6.96	9.17	8.6	25.28	20.77	12.54			ENSG00000263301	23.3	35	33.73	51.95	52.49	47.76
ENSG00000289318	6.42	8.51	6.01	15.48	19.34	15.3			ENSG00000289318	17.5	17.43	20.32	17.07	18.11	18.29
FOSL1	0.13	0.18	0.3	1.66	1.18	2.17			FOSL1	0.2	0.33	0.17	1.85	1.57	1.75
DHX37	11.54	16.08	11.71	24.62	27.36	38.94			DHX37	14.89	14.24	15.13	21.53	22.7	21.69
SNORD88A	3.26	0.99	0	3.69	5.2	4.18			SNORD88A	3.25	5	3.33	5.77	5.68	7.46
ENSG00000254230	1.9	3.4	1.32	5.49	6.33	6.5			ENSG00000254230	10.11	9.92	9.84	6.88	10.05	8.21
TIMM13	79.33	98.94	85.68	178.16	213.2	197.21			TIMM13	154.63	148.41	148.75	180.27	185.91	175.54
TRIM62	3.03	3.81	3.99	7.29	8.02	12.33			TRIM62	0.9	1.09	0.92	7.36	6.99	7.46
ENSG00000235689	0	0.17	0.48	2.33	1.48	1.27			ENSG00000235689	0.89	0.21	0	0.22	1.21	0.98
ENSG00000290003	0	0	0.23	2.03	1.67	0.45			ENSG00000290003	1.88	1.01	1.61	3.71	3.65	2.21
FAM20C	13.11	19.14	14.23	23.02	28.91	54.58			FAM20C	9.66	9.28	9.44	23.7	24.14	22.23
SNORA52	5.53	6.4	3.37	12.16	15.88	9.46			SNORA52	7.94	10.61	10.74	20.89	23.15	28.04
RMRP	1.68	4.11	3.66	4.9	7.16	12.48			RMRP	4.03	6.9	4.02	5.52	4.65	3.56
PCNX2	4.07	4.45	3.86	8.42	9.61	12.97			PCNX2	3.01	3.27	3.27	15.16	13.75	14.25
CEBPB	10.39	14.02	10.03	19.84	22.41	37.49			CEBPB	15.27	13.12	14.62	18.84	22.57	18.96
ABRACL	78.51	84.38	72.26	193.02	193.23	136.97			ABRACL	113.75	110.88	111.35	149.61	160.09	155
CD74	2.82	2.59	3.12	6.98	7.09	8.4			CD74	5.79	4.78	5.12	13.04	14.88	14.57
BARX1-DT	0.17	0.21	0.19	1.63	1.94	1.31			BARX1-DT	0.83	1.07	1.07	1.23	1.44	1.47
FRMPD3	0.23	0.27	0.29	1.33	1.73	2.3			FRMPD3	0.45	0.5	0.39	1.62	1.64	1.79
NPBWR1	0.37	0.54	0.37	1.77	1.85	2.82			NPBWR1	0.67	0.66	0.61	1.86	1.83	1.84
NTHL1	23.4	33.23	25.2	55.62	62.92	65.56			NTHL1	46.94	40.79	42.79	59.35	59	53.75
FKBP4	92.82	109.94	92.09	212.41	214.33	227.07			FKBP4	165.04	155.31	157.49	177.66	178.74	177.97
SLC1A5	46.69	58.11	46.35	87.19	109.19	140.52			SLC1A5	72.45	67.83	68.67	99.58	103.3	97.52
ACY1	4.94	9.43	5.07	12.98	15.35	18.13			ACY1	16.17	13.45	14.9	14.06	16.35	14.65
GDAP1L1	0.84	0.97	0.85	2.46	2.7	4.31			GDAP1L1	1.3	1.24	1.1	3.41	2.95	3.04
PSAT1	145.26	146.35	122.98	316.51	305.67	294.78			PSAT1	156.63	156.51	152.71	212.54	215.83	215.61
FAM157D	1.76	2.03	2.2	4.53	6.03	6.24			FAM157D	1.22	2.19	2.87	6.22	6.77	6.44
MOCOS	0.3	0.39	0.47	1.9	2.14	2.12			MOCOS	0.08	0.24	0.13	1.29	1.21	1.37
SEMA7A	7.94	11.06	9.09	17.77	20.2	27.28			SEMA7A	14.3	14.73	15.53	21.16	20.26	20.29
EFNA1	1.38	1.63	1.45	4.45	4.32	4.6			EFNA1	1.52	0.95	1.17	5.3	6.79	5.08
ENSG00000289293	4.04	8.68	5.77	13.4	16.17	14.57			ENSG00000289293	12.78	16.77	16.86	13.5	11.71	9.23
BEND4	9.78	9.77	8.75	21.69	22.55	21.36			BEND4	19.08	21.38	20.95	30.56	28.84	29.67
ENSG00000262198	1.39	1.96	1.21	5.54	4.8	3.21			ENSG00000262198	0.92	0.87	0.89	2.98	3.48	3.05
ENSG00000280071	5.99	8.9	5.82	15.56	19.05	14.29			ENSG00000280071	10.45	10.95	10.85	13.99	14.4	13.28
CSKMT	2	3	2.6	6.74	7.24	6.21			CSKMT	4.42	5.17	5.55	6.22	5.02	4.87
ENSG00000279028	0	0	0	1.37	1.13	1.06			ENSG00000279028	0	0.82	0	2.09	1.85	2.24
SNORD101	7.1	8.66	3.53	16.42	10.79	18.52			SNORD101	7.29	7.01	5.19	13.58	15.05	15.01
MAD2L2	64.96	79.28	76.36	146.58	158.69	179.94			MAD2L2	99.34	97.53	97.06	170.45	167.41	172.35
FOXF2	0.85	0.94	0.89	2.52	2.6	4.27			FOXF2	1.18	1.14	1.14	2.38	3.03	2.87
KLF9	0.14	0.18	0.14	1.47	1.68	1.39			KLF9	1.17	1.03	1.28	1.95	1.98	2.05
PDE6G	2.5	2.71	3.51	6.21	7.02	9.31			PDE6G	15.03	14.09	15.27	10.94	9.58	10.09
RORB	0.18	0.19	0.22	1.65	1.62	1.55			RORB	0.14	0.2	0.17	1.85	2.01	2.2
ATP2A1-AS1	1.81	2.51	2.03	6.09	5.67	5.57			ATP2A1-AS1	3.22	3.53	3.41	5.36	5.59	6.68
SDHDP6	2.16	4.33	2.02	6.69	8.37	6.95			SDHDP6	6.41	6.16	7.73	8.38	8.48	6.31
DUSP9	0.41	1.13	0.72	2.21	2.95	3.25			DUSP9	1.48	1.9	1.51	2.58	2.78	2.53
CKS1BP2	1.23	0.94	0.81	3.6	4.6	1.76			CKS1BP2	3.7	5.69	4.42	3.4	4.85	3.26
GLDC	25.82	28.99	26.54	55.11	58.17	66.51			GLDC	17.52	17.08	18.37	76.81	69.14	73.45
PFKP	12.49	18.7	13.51	27.67	31.89	40.79			PFKP	56.99	58.39	59.79	63.26	61.88	64.27
GCHFR	1.5	1.98	1.18	3.92	5.11	4.56			GCHFR	4.67	3.42	4.55	3.74	3.75	3.91
CORO6	0.82	1.13	1.04	2.62	2.85	4.5			CORO6	0.8	0.94	0.84	3.5	3.65	3.27
MGC32805	0.26	0.48	0.38	1.99	2.54	1.39			MGC32805	0.42	1.03	0.67	2.87	3.56	3.3
TBC1D8	14.46	15.96	13.07	29	28.85	39.66			TBC1D8	13.51	15.18	13.9	47.7	46.76	46.86
RAB26	6.23	7.6	6.5	14.24	16.74	16.42			RAB26	15.4	14.57	15.02	14.37	15.12	15.5
PGPEP1	6.13	6.35	5.39	13.84	13.8	14.44			PGPEP1	8.15	7.78	8.47	16.28	16.96	15.73
SNORA73B	20.33	14.61	15.81	33.84	40.95	38.31			SNORA73B	8.41	12.83	12.25	34.02	37.39	41.96
MT-TN	2162.4	1520.2	1238.49	4918.59	3836.46	1873.59			MT-TN	1099.29	1357.57	1219.81	3078.72	2930.83	3054.78
MAML2	1.78	2.02	1.72	4.9	4.74	5.74			MAML2	0.93	1.19	1.17	6.24	6.05	6.33
SNORA69	1.68	0.68	0.49	4.72	2.98	1.92			SNORA69	4.48	2.15	6.31	0.88	5.88	5.14
RPS2P7	1.17	1.33	1.75	5.9	3.47	3.25			RPS2P7	3.88	2.7	4.96	4.41	4.02	4.48
EVA1C	0.09	0.11	0.04	0.84	1.25	1.89			EVA1C	0.14	0.07	0	0.96	0.95	1.04
MCHR1	0.1	0.14	0.17	1.57	0.95	1.82			MCHR1	0.38	0.37	0.42	1.81	1.95	2
TNFRSF8	0.45	0.5	0.39	1.65	1.9	2.79			TNFRSF8	0.7	0.91	0.85	2.94	2.75	2.27
SOX11	25.7	31.1	20.82	57.88	57.71	54.82			SOX11	41.62	41.4	41.86	63.38	66.15	61.69
SLC35G2	0.52	0.41	0.29	2.31	2.06	1.7			SLC35G2	0.74	0.4	0.72	2.08	2.63	2.39
ZDHHC23	1.33	1.17	0.98	3.5	3.79	3.62			ZDHHC23	1.37	1.71	1.4	4.14	4.55	4.1
NELL2	7.54	7.72	7.08	17.29	16.62	17.42			NELL2	18.32	17.21	17.92	20.99	19.16	20.94
USP44	12.22	12.66	10.1	28.61	26.08	23.72			USP44	12.05	13.3	12.69	37.55	37.18	38.81
ENSG00000289162	0.11	0.21	0.25	1.85	1.89	0.91			ENSG00000289162	0.05	0.04	0.06	1.62	2.1	1.41
ENSG00000243517	4.16	4.47	5.11	16.37	8.97	7.53			ENSG00000243517	15.32	16.52	15.12	12.41	6.83	12.57
NPY	0.5	0.51	0.07	1.83	2.21	1.7			NPY	0.86	0.89	0.76	1.31	1.45	0.99
TMEM102	4.58	7	4.98	10.79	12.54	15.56			TMEM102	5.37	5.38	4.29	12.61	13.01	11.21
TYMSOS	1.84	2.34	1.81	4.64	5.52	6.09			TYMSOS	3.91	3.8	4.4	5.68	6.94	6.92
HK1	50.8	60.61	54.23	110.67	116.69	130.65			HK1	129.67	129.05	130.54	186.06	180.25	185.91
MIR6763	0	0	0	2.21	1.21	0			MIR6763	0	0	0	0.9	1.99	0
TSHZ3	3.93	4.63	3.81	8.26	9.42	12.21			TSHZ3	2.5	2.67	2.79	12.38	11.26	11.98
NAGS	2.52	2.63	1.65	4.88	5.37	7.71			NAGS	3.27	3.09	3.51	6.57	7.19	7.04
JARID2	58.18	63.96	57.71	111.71	119.68	156.59			JARID2	55.75	61.37	62.09	140.15	138.38	141.17
ATP5MC1	101.62	99.26	115.28	251.83	242.52	184.6			ATP5MC1	161.39	155.59	149.22	209.01	216.91	218.15
ZNF726	1.65	1.48	1.3	4.74	4.52	3.61			ZNF726	1.94	2.38	2.53	5.07	5.83	5.46
CCDC92B	4.61	5.46	5.26	9.56	10.66	15.92			CCDC92B	9.43	10.01	9.51	17.92	17.64	16.88
TNIK	9.36	9.23	7.23	19.68	18.2	20.65			TNIK	8.03	9.11	9.21	22.65	20.34	21.25
C1QL4	0.75	1.02	0.72	2.29	2.93	3.5			C1QL4	1.11	1.1	1.5	4.59	4.83	3.8
ENSG00000213940	0.12	0	0	0.93	1.15	1.58			ENSG00000213940	0.48	0.18	0	1.23	2.1	1.36
MPP2	11.75	14.51	11.53	23.54	26.05	34.35			MPP2	12.1	12.79	12.21	27.57	26.55	27.49
PTCHD1	0.91	0.98	0.9	3.2	2.97	3.17			PTCHD1	1.41	1.71	1.45	3.39	3.5	3.22
MIR3197	0	0	0	0	1.08	2.31			MIR3197	0	0	0	0	0	0.71
C9orf24	0.51	0.55	0.79	2.2	2.71	2.42			C9orf24	0.68	1.13	1.27	2.23	2.32	2.31
PIF1	26.59	31.77	22.81	53.61	59.33	63.23			PIF1	62.98	69.77	67.06	73.14	88.24	72.94
ENSG00000279041	4.12	3.05	3.13	8.33	8.31	8.67			ENSG00000279041	4.33	5.2	5.8	10.62	11	11.23
ENSG00000255108	0.84	0.97	0.73	2.72	2.39	3.68			ENSG00000255108	0.75	1.08	0.48	3.24	3.59	3.89
MGAT5B	5.06	6.49	5.15	8.94	10.62	19.35			MGAT5B	7.65	8.12	8.4	12.11	12.87	12.7
SNORD62A	0.86	0.53	1.5	3.34	2.75	3.44			SNORD62A	3.44	2.65	4.4	1.36	4.51	4.85
RASGEF1B	2.82	2.58	2.61	6.77	6.98	6.67			RASGEF1B	1.38	1.55	1.33	5.52	5.42	5.26
GAD1	20.72	20.75	19.31	41.75	45.44	45.48			GAD1	18.27	18.84	18.24	29.39	29.27	28.85
SDR39U1	7.35	8.13	5.25	15.58	15.4	16.49			SDR39U1	15.57	15.79	14.31	14.1	13.75	15.47
VARS1	81.57	102.65	83.61	157.6	170.54	244.85			VARS1	143.72	133.21	139.63	150.9	149.1	151.41
SH2B3	8.87	9.47	8.39	17.1	19.85	23.21			SH2B3	14.33	13.92	14.08	20.77	21.72	21.05
ENSG00000288857	0	0.25	0	1.32	1.88	0.7			ENSG00000288857	0	0	0	0	0.12	0.1
SNORD15B	0.51	1.55	2.65	3.61	5.4	4.34			SNORD15B	2.43	2.73	3.11	7.19	7.08	10.01
TIMM8A	6.48	6.2	5.66	15.34	15.51	11.39			TIMM8A	6.61	7.4	6.57	11.84	11.46	11.88
LDB2	26.65	28.15	28.23	58.61	59.45	61.23			LDB2	92.75	97.19	94.75	98.79	98.48	102.01
SNTG2	2.18	2.32	2.16	5.53	5.5	6.42			SNTG2	0.71	0.87	0.75	5.87	5.83	5.83
OR5H5P	1.28	1.17	1.25	3.62	4.33	3.23			OR5H5P	0.7	0.8	0.98	4.27	4.88	3.6
STARD8	0.87	1.07	0.82	2.2	2.63	4.36			STARD8	3.19	2.98	3.03	10.62	9.74	9.03
ARHGAP45	5.43	8.07	5.17	10.93	13.15	18.76			ARHGAP45	7.91	8.65	8.2	15.06	14.64	13.92
LCN9	0.19	0.03	0.08	1.32	1.13	1.53			LCN9	0	0	0	0.11	0	0
CASP3	75.78	74.35	61.62	163.78	154.49	132.95			CASP3	74.44	75.03	72.9	213.49	208.74	215.79
OLFM1	6.59	7.69	6.31	13.33	13.96	19.6			OLFM1	22.16	23.05	23.73	14.69	15.08	15.21
RNU6-1048P	1.38	2.95	0.6	4.03	7.36	2.37			RNU6-1048P	2.21	1.06	1.42	5.45	7.25	2.93
NALT1	5.35	5.68	3.51	10.03	11.06	12.97			NALT1	6.54	8.61	8.76	19.64	21.88	19.13
FOXF2-DT	0	0.11	0.1	0.68	1.48	1.62			FOXF2-DT	0.09	0.04	0.24	1.19	1.77	1.31
TMEM54	15.46	18.9	17.78	30.72	35.42	47.32			TMEM54	8.15	8.01	8.23	38.67	37.72	38
KRT16P1	0.47	0.73	0.5	2.03	2.45	2.44			KRT16P1	0.46	0.24	0.43	0.78	0.59	0.48
ENSG00000274993	0.46	0.88	0.64	2.16	2.43	2.92			ENSG00000274993	1.93	2.29	2.44	4.78	4.71	4.37
RPS2P5	1039.25	1318.37	837.37	2310.8	2465	1969.98			RPS2P5	2770.66	2658.56	2767.86	2469.07	2454.76	2350.18
TNFSF13	0.65	0.77	0.68	2.25	3.43	2.08			TNFSF13	2.13	2.07	1.9	2.02	2.44	1.95
RHOV	1.84	2.35	1.84	5.03	5.06	5.96			RHOV	11.68	10.86	12.67	9.65	10.5	10.12
CHRNA5	5.21	6.47	3.03	10.6	12.59	11.15			CHRNA5	4.78	4.74	4.66	11.07	11.6	11.45
RYR1	0.37	0.39	0.33	1.49	1.62	2.51			RYR1	1	1.07	1.1	1.96	2.2	2.01
ENSG00000251687	1.03	0.51	0.97	3.02	2.98	2.61			ENSG00000251687	1.49	1.86	2.1	4.63	4.88	5.19
RNU6-610P	0	0	0	1.79	0.74	0.79			RNU6-610P	0	1.6	0	2.73	3.02	0.49
RPS12	1829.36	1681.14	2267.92	4987.19	4609.98	2576.95			RPS12	5615.95	5473.1	5393.26	4751.35	4618.71	4823.18
LGI4	1.53	1.16	1.29	3.41	3.5	4.79			LGI4	1.41	1.71	1.23	6.06	6.3	6.16
IFITM1	641.23	1039.63	694.24	1406.6	1767.62	1828.38			IFITM1	1708.93	1696.03	1652.38	2200.99	2337.31	2282.6
CADPS2	3.42	3.03	2.76	7.5	7.39	7.81			CADPS2	3.03	3.04	2.64	6.11	6.02	6.11
ENSG00000289575	0.57	0.17	0	1.75	1.82	1.3			ENSG00000289575	1.02	0.66	1.16	6.72	4.09	5.71
CHAC2	7.58	8.32	7	20.36	18	13.13			CHAC2	2.8	2.78	2.08	6.64	7.8	8.33
ZNF488	0.95	1.14	0.97	2.54	3.16	4.04			ZNF488	0.77	0.73	0.71	5.57	5.52	4.75
ENTPD2	3.38	4.34	3.62	7.37	7.65	12.12			ENTPD2	6.61	5.76	5.76	13.23	13.01	13.85
ENSG00000291234	1.73	1.61	1.36	3.75	4.47	4.96			ENSG00000291234	2.41	2.95	2.64	4.51	4.45	4.39
DOK1	6.64	9.8	7.96	16.23	17.17	21.17			DOK1	3.69	2.92	2.9	12.2	12.15	12.23
SNORD49A	16.69	7.63	6.36	27.68	29.97	10.11			SNORD49A	6.66	11.22	6.4	25.46	17.3	16.91
C16orf95	0.7	0.9	0.61	2.57	3.4	1.97			C16orf95	3.47	4.96	3.47	3.78	3.13	3.92
GALNT3	4.4	4.67	4.09	11.61	10.36	8.94			GALNT3	15.22	16.26	16.36	20.52	20.05	22.57
CDCA7L	38.03	39.94	31.09	78.92	77.33	75.86			CDCA7L	74.66	79.22	77.6	109.96	103.83	106.86
EPHB1	1.19	1.5	1.35	3.65	3.44	4.68			EPHB1	1.99	2.05	2.44	5.26	4.83	5.55
MRM1	3.83	4.2	3.12	8.42	8.01	10.24			MRM1	5.47	6.37	6.3	9.48	10.58	9.45
ENSG00000258199	2.39	2.35	2.08	5.59	6.65	5.35			ENSG00000258199	7.34	6.92	5.07	11.72	12.83	10.62
KCND2	0.9	0.99	0.62	2.95	2.74	2.86			KCND2	3.41	3.71	3.51	3.61	3.43	3.61
DNMT3B	246.71	266.44	248.2	455.09	486.3	656.68			DNMT3B	321.39	341.28	336.97	788.14	786.8	791.68
CORO2B	0.37	0.25	0.32	1.4	1.43	2.42			CORO2B	0.68	0.83	0.8	2.41	1.97	2.38
DOHH	12.72	17.52	10.53	23.06	30.88	34.68			DOHH	27.33	26.16	23.85	25.09	26.95	24.96
PHB1	116.92	154.39	114.48	287.3	280.87	241.63			PHB1	212.22	217.86	209	227.96	219.84	230.83
GSX2	0.13	0.11	0.12	1.49	1.37	1.16			GSX2	0.85	0.92	0.86	2.09	1.93	1.43
ENSG00000248540	0.78	0.62	0.23	2.2	2.33	2.14			ENSG00000248540	1.82	2.46	2.1	3.66	3.75	3.97
FGF18	0.04	0.14	0.1	0.94	1.18	1.73			FGF18	0.06	0.03	0.19	0.79	1.07	0.91
KHK	0.61	1.3	0.84	2.69	3.21	3.1			KHK	0.54	0.63	0.48	2.53	2.27	2.33
RNU6-2	0	0	0	1.79	1.47	0			RNU6-2	3.32	2.13	2.12	1.09	1.21	0.49
TNNC2	0.26	0.48	0.61	2.6	1.67	1.8			TNNC2	1.47	1.34	1.43	3.44	3.82	3.51
SIX2	0.81	1.15	1.11	2.67	2.71	4.27			SIX2	3.97	4.02	2.88	1.93	2.11	2.06
HK2-DT	4.78	6.03	4.06	11.98	12.71	9.54			HK2-DT	1.33	1.37	1.7	6.61	7.42	6.42
MT1E	5.56	4.47	7.48	15.99	13.78	9.96			MT1E	12.65	12.55	13.53	17.79	20.64	17.61
TRDD3	0	0	0	0	0	3.25			TRDD3	0	0	0	0	4.97	4.01
GFI1B	0.17	0.14	0.18	1.02	1.49	1.76			GFI1B	0.12	0.18	0.12	0.94	0.99	0.84
RASD2	0.15	0.14	0.21	1.07	1.12	2.1			RASD2	0.29	0.18	0.29	2.37	2.68	2.29
CKMT1A	0.61	0.47	0.99	2.37	2.73	2.46			CKMT1A	1.04	1.28	0.96	3.98	2.99	4.16
ADGRF3	0.27	0.2	0.21	1.35	1.49	1.82			ADGRF3	0.16	0.19	0.2	1.19	0.89	1.19
CACNG7	5.74	6.3	6.8	11.09	12.37	19			CACNG7	8.54	9.11	8.85	21.34	18.9	21.25
ANOS1	29.45	31.61	25.87	64.35	61.67	58.08			ANOS1	23.15	27.25	26.53	51.87	49.71	51.79
TMSB4XP6	10.43	8.7	13.37	26.99	21.01	22.84			TMSB4XP6	11.39	12.22	16.27	19.44	18.67	23.19
RBBP8NL	0.05	0.24	0.14	0.99	1.04	2.1			RBBP8NL	0.02	0.02	0.03	1.17	1.06	1.25
PRELID1	116.79	151.01	115.98	249.54	293.35	258.02			PRELID1	204.61	208.49	203.69	242.68	223.12	230.55
PLEKHG6	20.23	27.67	22.7	38.14	43.14	68.68			PLEKHG6	34.24	31.38	32.9	52.69	53.55	51.63
ENSG00000289199	0.5	0.22	0.5	2.39	2.04	1.34			ENSG00000289199	2.67	2.4	2.33	3.08	2.73	3.71
RPS2P55	10.74	8.34	9.06	29.59	20.88	11.24			RPS2P55	22.84	22.36	22.12	22.59	16.47	18.32
UNC5B-AS1	3.72	3.78	4.5	9.76	10.33	8.07			UNC5B-AS1	10.72	10.95	11.72	11.14	9.11	11.21
ZNF589	16.73	16.83	16.7	36.02	35.28	36.29			ZNF589	20.65	24.03	23.13	46.47	46.33	47.43
RPL23P8	2.25	2.01	4.82	11.2	6.44	4.44			RPL23P8	6.77	5.72	8.67	6.4	7.85	6.71
TMEM191A	0.69	1.18	0.52	2.23	3.03	2.93			TMEM191A	2.12	2.09	1.79	3.25	3.82	3.55
ENSG00000287234	1.26	0.55	1.88	4.43	3.26	3.19			ENSG00000287234	3.31	2.63	3.87	3.83	5.35	2.41
FBXL15	12.27	15.03	10.39	23.33	26.87	31.18			FBXL15	15.89	15.24	15.14	28.33	27.69	24.81
IGSF9B	3.31	3.12	2.76	7.15	7.42	7.7			IGSF9B	5.88	6.51	6.95	11.39	10.15	10.94
HSPE1P3	0.96	0.15	0.21	2.95	2.04	0.96			HSPE1P3	2.3	2.03	2.45	1.89	1.67	1.86
ICAM5	0.1	0.34	0.19	1.17	1.42	1.93			ICAM5	0.93	1.01	0.92	3.12	2.91	2.81
SHFL	1.47	1.75	1.76	3.54	4.23	5.76			SHFL	1.61	1.33	1	6.67	6.63	6.22
SAMHD1	1.29	1.46	1.39	3.89	3.89	4.01			SAMHD1	1.17	1.06	1.09	3.79	3.72	4.27
ACE	0.68	0.99	0.71	1.93	2.23	3.98			ACE	1.29	1.4	1.18	2.69	2.53	2.85
TSC22D1-AS1	0.96	1.05	0.41	2.14	2.77	3.31			TSC22D1-AS1	1.81	2.22	2.05	3.07	3.61	3.05
SLIT2	5.05	5.34	4.42	10.45	10.94	12.47			SLIT2	4.01	4.53	4.73	8.89	8.77	8.88
ENSG00000288785	2.23	1.85	0.7	4.45	4.95	3.69			ENSG00000288785	2.59	4.35	4.14	7.33	7.95	6.99
ENSG00000232325	0.17	0	0.22	1.15	1.17	1.69			ENSG00000232325	0.13	0.06	0.17	1.2	1.33	1.79
RFLNB	7.81	8.18	6.96	14.97	15.91	19.73			RFLNB	6.78	5.99	6.5	15.44	15.55	14.56
SNORD11B	0	0.5	0	1.07	1.75	1.41			SNORD11B	1.31	1.26	0.84	0.65	1.44	1.74
LINGO1	14.18	18.64	15.83	24.06	28	51.48			LINGO1	21.59	20.27	21.19	29.02	28.64	27.52
ENSG00000267069	0	0.15	0.21	1.38	1.57	0.98			ENSG00000267069	0	0.06	0.25	2	1.72	1.79
ACAD8	36.72	42.66	32.61	71.68	77.65	84.77			ACAD8	33.73	34.74	34.13	76.43	76.36	74.66
MIR205	0.67	0.41	1.76	3.92	3.58	1.54			MIR205	0	2.07	0	1.06	1.76	4.27
NEURL1B	12.18	13.94	11.31	22.36	25.7	32.25			NEURL1B	10.49	11.32	11.22	32.28	32.94	31.76
DRAXIN	6.5	6.95	5.35	13.04	12.79	16.01			DRAXIN	5.69	6.13	6.23	8.94	9.03	8.89
MIR3174	0	0	0	2.2	0	0.97			MIR3174	2.04	3.92	1.74	3.35	2.23	0.6
NLE1	10.09	13.05	10.57	20.89	23.49	28.1			NLE1	16.22	15.64	16.9	25	25.09	24.27
BNC2-AS1	1.04	0.95	1.81	3.81	4.6	2.57			BNC2-AS1	1.66	1.2	2.12	5.45	6.04	5
PRKG1	2.08	2.3	1.6	5.84	5.2	4.42			PRKG1	2.16	2.27	2.05	6.33	5.68	5.63
STOX2	9.39	9.28	8.76	18.11	19.88	21.56			STOX2	9.25	9.95	10.04	21.04	20.11	20.17
ENSG00000226506	0.18	0.34	0.56	1.37	2.54	1.47			ENSG00000226506	0.73	1.76	1.41	4.19	5.05	5.17
NHLH2	2.41	2.87	2.15	5.56	5.83	7.03			NHLH2	3.52	3.94	3.95	5.14	5.49	5.33
RPL9P7	21.71	18.77	18.46	39.59	60.87	23.74			RPL9P7	43.84	47.08	80.94	41.02	36.22	37.88
IER2	23.67	32.24	27.42	48.31	60.37	65.59			IER2	56.62	56	56.1	93.73	98.5	93.92
MIR7845	0	2.74	0.65	0.97	3.18	5.97			MIR7845	1.19	2.87	3.06	2.36	4.57	2.64
PRNP	14.72	15.97	13.62	32.12	32.53	29.48			PRNP	21.97	20.68	22.77	33.05	32.8	33.25
CDH1	125.01	135.96	132.39	247.16	254.44	308.91			CDH1	108.65	111.38	113.19	310.87	290.72	299.67
SLC15A3	0.35	0.39	0.48	1.8	1.91	1.95			SLC15A3	1.06	1.47	1.51	3.67	3.11	3.39
RRP12	11.74	15.24	11.85	23.81	25.71	33.32			RRP12	15.44	13.72	14.63	22.41	22.23	21.01
TMEFF1	11.19	16.66	8.04	17.52	24.67	34.61			TMEFF1	20.3	23.31	25.61	24.5	25.45	23.15
DHRS2	3.93	3.27	3.3	7.93	7.98	8.78			DHRS2	6.2	6.37	6.56	4.12	3.65	3.1
OSBPL10	12.59	13.82	13.27	25.73	26.85	31.95			OSBPL10	11.79	12.28	12.99	33.45	33.85	33.1
USP18	9.27	10.29	8.44	19.2	18.77	22.6			USP18	12.32	10.63	10.55	16.7	18.88	17.35
SNHG5	21.63	18.27	20.15	55.43	47.44	23.39			SNHG5	67.1	69.74	69.8	50.94	50.34	54.15
ENSG00000276603	2.48	1.4	0.92	4.46	4.7	3.83			ENSG00000276603	1.13	1.22	1.81	4.04	5.09	5.6
ZNRD2	26.59	31.1	28.05	58.22	61.67	58.96			ZNRD2	38.67	35.4	35.44	54.8	54.13	54.98
PCDHAC1	0.58	0.8	0.72	2.27	2.57	2.61			PCDHAC1	1.27	1.19	1.26	2.93	2.5	2.42
ORAI2	9.52	11.36	9.36	18.12	19.83	27.12			ORAI2	5.09	4.86	5.36	15.82	15.01	15.37
ENDOG	6.66	13.85	4.17	14.57	16.04	23.06			ENDOG	18.39	16.64	17.46	16.65	20.49	17.78
ENSG00000264164	3.07	1.96	3.43	7.75	5.13	7.58			ENSG00000264164	5.25	6.06	6.72	12.77	12.49	12.87
CDKN1A	1.15	1.09	1.23	2.81	3.34	4.09			CDKN1A	6.6	7.09	7.53	10.55	9.79	9.57
ZNF516-AS1	1.45	1.83	1.31	3.95	3.65	4.92			ZNF516-AS1	1.37	1.69	1.53	5.19	4.21	4.79
PRPS1	87.07	90.19	82.7	195.14	188.85	150.64			PRPS1	136.33	139.23	137.05	187.11	170.81	186.52
THRB	0.47	0.43	0.39	1.84	1.95	1.98			THRB	0.53	0.53	0.55	2.02	1.65	2
INHBE	0.09	0.29	0.26	1.27	1.47	1.7			INHBE	0.67	0.6	0.68	1.52	1.6	1.32
CCDC28B	15.75	19.52	16.11	34.02	35.9	38.23			CCDC28B	38.05	37.27	36.69	40.9	44.93	41.3
RPS10P3	14.4	15.63	38.64	58.71	47.38	37.37			RPS10P3	47.4	40.54	44.76	40.37	40.04	32.86
MIR4747	0	0	0	0.89	1.46	0.78			MIR4747	0	0	0	0	1.2	0
CHST9	2.96	2.78	2.47	7.27	6.48	6.15			CHST9	1.29	1.45	1.45	6.95	6.65	6.95
PUS1	8.41	11.41	7.3	17.27	19.38	21.87			PUS1	6.32	6.73	6.52	15.15	15.42	14.68
NELL1	1.63	1.31	1.35	3.76	3.83	4.29			NELL1	0.78	0.76	0.59	3.88	3.84	4.01
FKBP14	13.38	13.88	11.65	29.3	28.64	24.6			FKBP14	20.94	24.05	21.63	48.29	46.68	45.78
MYBBP1A	25.3	32.77	25.2	45.89	54.02	72.96			MYBBP1A	26.44	25.11	25.96	47.92	49.65	47.98
PSMG4	2.51	2.63	2.33	5.77	6.79	5.78			PSMG4	3.12	3.7	3.19	7.34	6.89	6.78
CHMP4C	12.64	12.39	10.27	26.32	24.13	24.61			CHMP4C	15.68	14.81	14.56	24.15	27.89	24.35
MIR5579	0	0	0	1.65	0	1.46			MIR5579	1.02	0.98	0	4.02	1.11	0.9
WNT5B	2.66	2.88	1.87	5.06	6.43	6.71			WNT5B	2.52	2.4	2.53	3.69	3.17	3.64
VWCE	3.75	4.57	3.53	6.7	8.19	12.34			VWCE	6.2	6.2	6.54	8.41	8.62	8.13
EIF5AP4	39.19	42.74	26.77	76.19	76.94	71.22			EIF5AP4	51.51	48.57	50.32	55.18	60.33	61.17
QRFPR	0.16	0.17	0.08	1.21	1.41	1.32			QRFPR	0.3	0.36	0.26	0.65	0.36	0.65
MIR1244-3	4.36	2.66	0.76	8.46	6.49	3.98			MIR1244-3	8.35	5.35	4.45	6.17	9.89	10.44
HMGB1P5	117.24	166	107.81	274.44	253.66	270.16			HMGB1P5	223.01	211.95	219.27	205.93	201.5	206.21
MIR3609	0	0	0	0.6	1.97	0.53			MIR3609	0.74	0	0	0.73	1.62	0.65
MIR103A2	0	0	0	0	2.02	1.08			MIR103A2	0	0	0	0.75	0.83	0
ARHGEF10L	8.98	12.01	8.43	15.74	18.79	28.34			ARHGEF10L	7.97	8.27	7.8	19.31	19.38	19.28
SPINK2	0.29	0.59	0.25	2.26	1.86	1.27			SPINK2	0.47	0.52	0.69	1.53	1.61	1.5
SYNDIG1	2.2	2.79	2.25	4.65	5.46	7.69			SYNDIG1	2.09	1.88	2.14	3.9	4.36	4.42
SNORA79B	2	1.22	0.87	4.21	3.19	4			SNORA79B	4.79	5.38	4.09	5.52	5.68	5.99
ENSG00000279393	1.85	1.63	1.79	4.07	4.6	5.12			ENSG00000279393	0.72	1.14	0.97	2.88	2.41	2.67
TMEM132D	6.59	7.56	6.82	13.24	14.59	17.81			TMEM132D	4.88	4.86	5.32	12.32	11.73	12.64
SNORA6	13.74	14.36	7.69	29.21	30.79	15.67			SNORA6	12.14	18.08	14.54	33.21	26.54	29.03
SNORD17	5.94	8	10.07	16.99	16.96	17.82			SNORD17	21.96	24.24	25.56	22.88	19.09	22.02
PIMREG	41.72	49.38	45.87	93.4	91.56	95.7			PIMREG	69.59	70.43	70.16	74.04	75.61	76.84
ZNF770	28.63	29.69	23.06	58.94	56.84	52.13			ZNF770	22.08	24.65	24.49	81.91	81.62	83.75
NDUFS7	5.38	8.77	5.37	9.88	16.41	16.32			NDUFS7	13.2	14.09	13.61	14.44	15.1	13.82
FOXL2NB	0.67	0.5	0.61	2.06	2.31	2.31			FOXL2NB	0.97	1.13	1.02	2.66	3.03	3.19
MIR3153	2.71	2.2	3.93	7.6	7.69	5.67			MIR3153	9.38	16.65	9.23	12.09	6.31	6.36
EFNA3	9.21	9.79	10.08	19.63	20.17	22.11			EFNA3	9.37	8.86	8.67	17.97	17.4	15.05
RPS19	524.32	593.46	532.03	1243.29	1271.94	824.2			RPS19	1425.57	1362.35	1358.46	1233.52	1276	1258.96
TRMT1	31.64	41.8	28.21	58.52	67.62	82.43			TRMT1	49.86	48.96	47.94	61.75	63.65	62.79
HLA-H	2.37	1.24	1.41	2.58	4.53	6.09			HLA-H	2.97	2.28	1.93	3.78	4.19	3.33
HNRNPCP2	38.09	34.55	47.36	115.63	78	51.78			HNRNPCP2	77.6	81.3	77.01	72.61	61.26	70.49
RARRES2	35.39	37.84	33.41	73.15	76.86	68.39			RARRES2	43.32	46.02	44.18	74.37	72.8	71.23
CPOX	12.36	13.89	9.33	26.17	27.46	21.22			CPOX	22.31	24.4	23.87	28.09	29.85	29.44
VAMP1	4.74	6.13	6.04	12.55	12.25	12.37			VAMP1	10.17	12.87	11.53	17.11	18.16	17.71
RALYL	0.22	0.11	0.12	1.32	1.46	1.18			RALYL	0.86	0.86	0.71	1.8	1.92	1.85
FJX1	1.79	2.42	1.69	4.46	3.83	6.65			FJX1	0.37	0.38	0.47	2.84	2.87	2.43
SOCS1	8.78	11.06	8.37	12.79	16.09	30.97			SOCS1	20.27	19.41	18.63	34.64	38.9	35
IL17RD	72.66	72.05	63.89	140.87	140.07	141.98			IL17RD	141.42	165.97	164.65	153.88	148.36	151.24
C2orf72	0.39	0.6	0.41	1.92	2.02	1.91			C2orf72	1.04	1.1	1.11	2.52	2.56	2.44
RNA5SP534	0.88	1.61	0	2.28	3.75	2.01			RNA5SP534	0	2.71	0	2.78	2.31	3.11
ENSG00000257474	0.76	0.89	1.01	2.98	3.1	2.29			ENSG00000257474	2.42	2.42	2.62	7.43	6.5	6.52
ENSG00000289135	2.7	3.39	2.81	7.15	7.11	6.64			ENSG00000289135	6.06	5.48	6.37	7.98	8.85	7.67
TRBC2	4.2	3.87	4.51	8.16	9.98	10.14			TRBC2	1.01	2.03	1.4	7.23	5.97	5.44
ABTB3	0.27	0.39	0.33	1.43	1.74	1.84			ABTB3	0.38	0.37	0.28	1.87	1.77	1.67
TNFRSF1A	44.12	51.4	50.72	85.43	89.54	121.63			TNFRSF1A	63.75	61.8	64.51	90.96	92.52	94.35
H4C9	2.8	3.07	2.76	6.16	6.95	7.23			H4C9	8.49	10.03	9.54	8.96	10.75	11.96
ABTB2	6.25	7.49	5.78	11.05	13.64	17.5			ABTB2	5.74	5.64	6.02	9	9.12	9.16
SNHG10	1.8	1.94	1.61	4.67	5.08	4			SNHG10	3.08	3.66	3.29	4.78	5.18	4.45
TBX15	0.24	0.23	0.27	1.56	1.39	1.55			TBX15	0.7	0.47	0.55	1.24	0.91	0.86
FRAT1	13.22	17.18	12.07	27.17	30.54	30.44			FRAT1	10.75	10.88	10.79	26.17	27.03	26.52
RASD1	0.93	1.37	1.22	2.5	2.75	4.81			RASD1	1.35	1.43	1.52	3.97	3.88	4
PPM1J	3.66	4.44	2.74	7.01	7.81	9.9			PPM1J	6.07	5.47	5.41	8.24	8.08	8.74
USF1	64.68	77.3	64.35	141.94	141.9	132.42			USF1	96.32	95.73	94.14	112.76	113.37	115.14
CACNG5	0.5	0.49	0.34	1.77	1.82	2.08			CACNG5	1.01	1.17	1.1	2.71	2.6	2.61
PARD6A	2.41	2.18	1.23	4.22	4.75	5.69			PARD6A	0.47	0.54	0.36	4.67	4.51	4.14
DYRK3	2.48	2.13	2.01	5.64	5.18	5.43			DYRK3	2.41	3.02	2.68	4.11	4.17	4.31
ENSG00000289297	3.47	4.31	3.8	9.39	8.06	8.71			ENSG00000289297	7.69	9.27	10.37	9.9	8.96	11.67
SENP3	13.45	18.33	12.59	31.21	32.48	28.04			SENP3	22.62	21.65	21.59	25.47	27.27	25.05
ENSG00000250899	8.18	9.85	8.07	17.75	17.42	19.97			ENSG00000250899	15.6	17.32	16.72	23.48	21.83	21.58
B3GAT1	6.77	8.07	7.05	12.42	13.52	20.78			B3GAT1	4.34	4.28	4.37	12.03	12.12	11.48
NKX3-1	1.33	1.3	1.22	3.95	3.25	3.48			NKX3-1	0.78	0.92	0.72	3.97	4.42	3.44
SNHG21	0.94	1.14	0.81	3.87	2.59	2.29			SNHG21	3.88	3.59	4.02	3.31	3.35	3.43
ENSG00000261320	0.16	0.57	0	1.21	1.99	1.24			ENSG00000261320	0.12	0.84	0.32	0.74	0.95	0.99
ENSG00000278635	3.07	4.31	2.27	6.76	7.85	7.62			ENSG00000278635	6.38	7.44	6.13	10.28	12.34	9.85
PCK2	12.26	15.97	12.14	23.86	27.09	32.51			PCK2	21.13	20.49	21.74	25.33	25.47	25.53
ENSG00000289971	0.73	1.44	0.71	2.69	3.38	2.65			ENSG00000289971	2.15	2.13	2.08	3.59	3.34	2.93
SLC25A19	2.53	3.52	1.98	6.32	6.12	6.54			SLC25A19	2.89	3.02	3	4.73	5.44	5.43
EEF2KMT	4.08	5.43	5.08	8.6	10.32	13.13			EEF2KMT	3.21	2.49	2.72	6.52	7.42	6.92
MUC12-AS1	0.34	0.92	1.17	2.93	2.67	2.2			MUC12-AS1	2.41	2.96	3.25	4.75	4.09	4.37
PTGER4	0.15	0.29	0.15	1.34	1.31	1.49			PTGER4	0.45	0.41	0.77	1.68	1.41	1.46
KRT16P3	0	0.11	0.04	0.97	1.14	1.15			KRT16P3	0.34	0.32	0.43	0.48	0.57	0.33
THEM5	0.38	0.54	0.61	2.35	1.83	1.82			THEM5	1.07	1.32	0.98	3.92	3.23	3.28
RNU6-757P	0	0	0	0.96	1.58	0.42			RNU6-757P	1.18	0.57	1.51	0	1.29	2.09
KIRREL2	0.87	1.07	0.88	2.68	2.27	3.61			KIRREL2	0.55	0.81	0.92	2.98	3.07	3.25
SLC25A10	3.41	5.54	3.29	8.33	9.51	9.43			SLC25A10	4.18	4.56	4.27	6.03	4.67	6.15
H2AC20	4.65	4.94	4.05	6.99	13.4	9.66			H2AC20	7.18	6.1	4.6	6.37	4.84	5.92
STON2	13.96	12.97	11.61	27.91	27.2	24.39			STON2	10.03	12.19	11.78	27.12	28.07	27.92
SMIM4	6.92	5.06	7.64	15.57	16.14	10.18			SMIM4	7.01	7.03	6.88	11.86	12.36	10.87
IGDCC3	19.02	23.24	19.94	32.44	36.14	57.8			IGDCC3	16.33	16.26	15.28	34.14	35.6	33.91
PLP2	3.81	3.12	4.75	8.28	8.35	9.5			PLP2	1.63	2.31	1.74	8.86	9.72	10.01
CPLX1	0.39	0.58	0.4	1.52	1.23	2.92			CPLX1	0.53	0.46	0.5	0.86	0.73	1.19
RPS21	373.67	336.48	504.81	1052.88	905.54	454.65			RPS21	1010.17	980.2	976.39	942.16	922.46	943.01
SNORD100	2.92	4.16	3.39	8.83	9.33	5.56			SNORD100	4.67	3.74	3.99	16.11	18.71	14.42
PLA2G2A	0	0	0	1.05	1.02	0.88			PLA2G2A	0.29	0.11	0.15	2.08	2.24	1.55
PPM1L	1.44	1.47	1.17	3.91	3.89	3.24			PPM1L	1.4	1.53	1.51	3.94	3.89	3.86
HLA-DOA	0.94	1.2	1.1	2.89	3.09	3.39			HLA-DOA	1.01	1	0.87	4.29	4.09	4.85
BARHL1	0.12	0.26	0	0.88	1.07	1.75			BARHL1	0.31	0.33	0.16	0.55	0.61	0.66
ENSG00000289586	1.03	0.94	0.62	2.56	2.4	3.11			ENSG00000289586	0.79	1.31	1.01	1.87	1.86	1.7
HPRT1	20.82	18.42	12.9	39.79	36.49	29.79			HPRT1	26.88	26.14	26.33	40.67	41.33	38.61
SHC3	1.37	1.55	1.53	3.56	4.03	4.14			SHC3	2.06	2.01	2.19	4.73	4.99	4.84
PAK1IP1	40.76	37.1	29.94	76.96	71.35	67.73			PAK1IP1	26.29	23.27	22.22	48.05	48.38	50.23
RNA5-8SN1	0	0	0.42	0	1.55	2.21			RNA5-8SN1	0.77	1.86	0.49	0.38	0.42	0
RGS2	16.21	14.74	14.59	34.5	30.11	28.3			RGS2	24.52	25.41	24.77	36.43	36.83	35.35
HAPLN3	2.91	3.9	2.91	6.03	7.3	8.8			HAPLN3	3.58	4.2	3.85	5.26	5.89	5.46
SHMT2	120.22	141.96	124.42	226.14	250.62	289.94			SHMT2	202.23	208.28	210.04	199.07	188.52	200.34
TRIM36	22.95	21.36	18.49	43.36	41.87	41.73			TRIM36	10.15	10.17	11.04	21.16	20.06	21.86
FGF12-AS2	0.38	0.23	1	2.48	1.22	2.4			FGF12-AS2	0.51	0.59	0.52	1.51	1.11	1.17
KBTBD8	6.52	7.16	5.1	14.79	13.18	12.02			KBTBD8	9.7	10.42	10.42	11.59	12.58	12.13
HUNK	3.55	4.3	3.84	7.65	7.8	10.53			HUNK	2.21	2.36	2.58	5.81	4.97	5.54
ENSG00000281133	0.77	0.94	2.02	5.99	1.64	2.64			ENSG00000281133	0.62	2.37	3.15	1.82	3.37	3.26
ENSG00000288840	0.61	0.54	0.67	2.08	2.48	1.94			ENSG00000288840	0.73	0.94	0.9	3.76	3.83	3.88
SLC25A6	3.55	5.23	3.98	7.1	8.72	12.24			SLC25A6	13.61	14.62	14.87	12.9	10.51	9.05
ANKRD37	1.89	2.59	1.15	5.14	5.03	3.83			ANKRD37	8.37	9.8	9.56	7.96	7.01	7.66
ENSG00000267340	0.75	0.91	1.3	3.15	2.39	3.2			ENSG00000267340	0.6	2.3	2.29	4.12	4.9	2.37
TFPI2	10.19	9.89	10	21.35	21.89	18.91			TFPI2	15.07	14.65	13.95	16.96	15.72	18.08
COL13A1	10.49	12.27	9.65	20.19	20.22	26.32			COL13A1	43.86	42.86	44.5	28.57	27.61	27.25
SNORD12B	6.51	5.46	4.96	11.59	12.12	12.53			SNORD12B	5.2	11.25	8.32	22.43	16.34	10.32
RBFOX3	1.48	1.7	1.52	2.93	3.07	6.16			RBFOX3	2.74	2.35	2.74	3.69	3.84	4
CHCHD2	332.46	319.17	301.15	631.92	689.24	557.33			CHCHD2	865.75	810.31	818.57	593.32	628.45	604.65
PSD3	6.15	5.92	5.08	12.02	12.55	12.09			PSD3	6.46	8.03	7.3	14.27	13.35	13.72
PSMB10	1.74	1.62	1.19	4.12	3.63	4.11			PSMB10	2.6	2.68	3.1	3.88	3.77	4.01
HS3ST5	0.73	0.61	0.65	1.83	2.22	2.77			HS3ST5	0.43	0.59	0.65	2.43	2.47	2.63
NUDT11	27.69	30.24	20.31	57.02	53.38	46.34			NUDT11	41.48	41.74	41.53	50.99	51.17	49.95
LINC00623	6.07	6.21	5.41	12.95	13.23	11.49			LINC00623	10.47	12.55	12.1	13.86	17.1	16.26
CHST6	4.3	4.82	3.95	8.73	9.76	10.08			CHST6	3.74	3.6	3.64	7.31	7.38	6.78
ENSG00000288062	2.82	3.77	2.63	7.54	6.18	7.28			ENSG00000288062	6.89	7.52	6.15	6.53	5.82	5.65
PNPLA5	0.38	0.46	0.25	1.55	1.43	2.05			PNPLA5	0.23	0.27	0.15	2.23	2.39	1.95
KIF5A	1.87	1.68	1.82	4.24	4.16	5.02			KIF5A	1.38	1.99	1.78	6.19	5.76	5.6
SCN1B	0.38	0.44	0.36	1.43	1.77	2			SCN1B	1.12	1.07	1.19	1.69	1.91	2.11
PRMT8	0.48	0.47	0.18	1.58	1.45	2.07			PRMT8	0.55	0.64	0.43	1.68	1.69	1.7
TMEM200A	3.65	4.17	3.34	8.18	7.96	8.63			TMEM200A	2.58	2.95	3.37	10.31	9.94	10.16
LINC00545	0.09	0.39	0.16	1.35	1.64	1.14			LINC00545	0.22	0.56	0.46	1.86	2.22	1.47
HCLS1	0.52	0.29	0.29	2	1.38	1.65			HCLS1	2.82	2.63	3	2.58	2.56	2.78
PTPRN2	1.2	1.38	1.14	2.59	2.95	4.62			PTPRN2	0.38	0.41	0.45	1.91	1.94	1.89
MRPL54	34.72	43.61	40.41	84.52	86.32	64.54			MRPL54	79.95	77.38	78.09	72.13	73.89	72.62
RN7SL521P	0.5	0.3	0.65	1.61	2.39	1.71			RN7SL521P	0.6	0.38	1.02	2.16	0.44	1.58
FSD1	19.92	26.59	18.29	37.4	40.97	51.27			FSD1	17.2	16.73	17.23	43.81	47.64	45.33
STMN3	18.57	22.33	17.85	33.41	34.85	49.43			STMN3	14.95	13.71	13.17	31.31	32.91	29.88
ENSG00000290588	1.52	1.55	1.6	3.63	3.89	4.46			ENSG00000290588	2.51	3.01	2.89	5.42	5.94	5.47
TMEM160	46.37	65.03	41.74	98.88	107.92	95.12			TMEM160	93.53	91.46	102.54	104.7	103.42	104.93
KCTD1	4.42	4.12	4.29	8.39	8.14	11.38			KCTD1	6.24	6.41	6.06	8.85	10.18	9.2
IMPDH1	14.85	20.35	16.2	25.74	31.83	45.62			IMPDH1	24.41	23.29	22.3	28.2	26.96	27.2
MAPK4	2.31	2.55	2.35	4.97	5.01	6.94			MAPK4	1.1	1.15	1.21	3.1	2.77	2.92
AGO1	31.61	31.98	28.53	61.11	61.63	59.84			AGO1	39.92	43.66	42.99	69.32	66.06	68.32
GRHL2	8.27	10.01	8.9	16.58	16.95	22.31			GRHL2	9.63	9.6	9.33	19.77	20.04	19.03
CCND3	6.53	7.56	6.73	12.15	12.97	18.32			CCND3	6.11	5.82	6.54	12.77	12.87	12.25
OPCML	0.39	0.4	0.34	1.91	1.35	1.79			OPCML	1.4	1.61	1.4	2.27	1.92	2.09
OGDHL	11.34	15.39	11.76	22.76	24.34	30.75			OGDHL	16.55	15.95	16.22	20.8	23.28	20.84
ACHE	16.44	20.4	17.43	26.68	30.66	51.22			ACHE	34.86	36.28	37.55	53.52	56.1	53.36
ENSG00000277534	1.26	0.94	0.75	3.5	2.96	2.13			ENSG00000277534	1.03	1.15	1.13	2.79	2.41	2.59
LINC01124	4.13	4.14	3.96	7.29	8.34	11.03			LINC01124	2.91	3.09	3	2.42	2.2	2.44
CEROX1	2.26	2.78	2.6	4.42	5.33	7.96			CEROX1	2.28	2.54	2.15	7.25	7.22	6.94
CEP85L	1.93	2.25	1.38	5.23	4.48	3.95			CEP85L	3.42	3.74	3.62	2.54	2.45	2.43
ZBED8	2.54	3.17	2.19	6.89	6.04	5.28			ZBED8	3.92	4.26	3.6	5.79	6.73	5.52
SHMT1	48.46	55.83	47.44	91.9	98.93	107.25			SHMT1	49.62	50.29	49.92	66.13	63.73	65.92
BICDL2	3.27	3.45	2.27	5.27	6.41	8.65			BICDL2	1.21	1.66	1.11	7.33	7.69	7
OVCA2	2.8	4.34	2.75	5.86	7.57	8.64			OVCA2	4.65	3.53	4.26	5.94	6.58	5.97
CRYBG1	0.23	0.36	0.36	1.37	1.6	1.71			CRYBG1	0.58	0.65	0.63	2.22	2.17	2.1
AHSA1	91.87	105.25	96.97	188.84	192.64	193.14			AHSA1	124.2	121.18	125.66	166.1	166.87	171.32
CAV2	2.81	3.18	2.35	6.5	6.71	5.83			CAV2	5.29	5.45	4.95	5.57	5.86	5.04
CHCHD2P9	0.32	0.59	0.85	3.26	2.25	0.74			CHCHD2P9	3.11	2.5	2.32	1.79	1.42	1.83
SUSD2	1.47	1.89	1.79	3.28	3.33	6.22			SUSD2	1.53	1.99	1.77	2.56	3	3.01
NDUFAF8	37.37	37.97	37.55	77.46	77.69	66.91			NDUFAF8	30.88	36.05	35.38	55.53	54.23	52.93
ENSG00000289060	0.95	0.58	1.11	2.78	2.54	2.63			ENSG00000289060	3.17	4.15	3.09	3.63	4.72	4.37
ENSG00000218426	8.29	10.31	9.52	21.02	23.62	12.76			ENSG00000218426	39.95	38.31	29.64	21.79	22.56	18.21
SLC22A23	5.74	6.78	5.79	10.39	11.94	16.03			SLC22A23	3.33	3.56	3.34	13.93	13.52	13.46
MKX	0.48	0.74	0.49	2.07	2.01	2.06			MKX	0.8	0.9	0.98	0.94	1.18	0.94
ERH	372.33	351.27	363.27	861.71	729.22	519.37			ERH	624.35	540.22	628.22	664.76	651.08	635.04
PRDM5	5.44	5.49	4.26	11.18	10.94	10.15			PRDM5	6.22	6.63	6.48	12.97	12.44	12.67
TOMM7	356.72	346.63	440.11	839.08	862.08	518.47			TOMM7	1005.63	973.08	983.66	1022.08	1111.26	1062.32
SCGB3A2	26.41	23.01	29.67	51.76	63.42	40.88			SCGB3A2	32.23	32.16	35.48	58.22	59.15	55.47
KRT8P12	3.33	3.64	2.8	6.56	6.66	8.5			KRT8P12	3.87	3.86	3.51	7.32	6.63	6.63
FAAH2	3.89	4.31	3.91	8.89	8.4	8.94			FAAH2	3.97	3.56	3.52	8.95	10.51	9.17
BTNL9	0.07	0.19	0.09	0.98	1.19	1.31			BTNL9	0.15	0.17	0.17	3.34	3.87	3.34
MDFI	54.86	69.22	54.45	100.24	109.59	138.09			MDFI	110.99	104.83	109.02	124.8	131.31	117.62
MAD2L1	48.2	51.65	32.84	105.61	89.54	64.11			MAD2L1	105.43	108.99	105.26	84.2	79.12	83.48
OXLD1	26.83	37.14	28.5	55.36	66.42	59.65			OXLD1	38.66	38.94	35.45	53.73	58.67	52.49
NDUFA4P1	1.2	0.92	3.67	7.41	4.16	2.4			NDUFA4P1	4.57	3.47	2.77	2.84	1.84	2.12
NR2C2AP	11	12.69	12.34	24.94	25.01	22.38			NR2C2AP	12.33	12.12	11.53	17.76	18.24	16.96
PRPS2	13.87	15.18	11.67	28.19	26.14	27.03			PRPS2	20.62	21.18	19.5	28.46	27.96	28.51
ALDH4A1	15.76	20.97	14.59	27.18	30.34	44.19			ALDH4A1	20.01	19.35	20.06	28.38	28.07	27.13
RPL7AP30	4	5.96	5.1	9.09	9.6	13.11			RPL7AP30	13.97	13.87	12.56	12.67	14.29	12.59
ENSG00000233223	9.96	14.05	7.55	21.53	21.68	20.37			ENSG00000233223	24.1	22.51	20.1	21.58	25.76	23.47
ZGPAT	4.21	5.46	2.93	8.48	9.42	9.15			ZGPAT	8.62	9.03	9.16	8.98	9.52	8.83
TENT5B	8.43	10.39	7.44	14.47	15.68	23.21			TENT5B	12.46	11.23	12.02	22.3	24.34	23.11
SCAMP5	14.34	15.28	16.14	26.9	29.24	34.78			SCAMP5	12.22	12.64	13.6	34.5	32.62	33.78
DKC1	50.86	51.35	40.83	94.89	93.54	89.83			DKC1	50.48	49.56	50.83	91.61	91.1	93.53
NAAA	0.59	0.56	0.57	1.73	2.12	2.24			NAAA	1.62	1.53	1.38	2.42	2.24	2.46
MIR3960	0	0.99	0.71	0.53	0.87	4.64			MIR3960	5.2	1.88	0.83	5.13	4.26	4.01
ENSG00000290950	1	1.94	0.71	3.15	3.58	3.06			ENSG00000290950	2.84	2.83	2.68	2.7	2.77	3.65
NTMT1	10.86	16.46	11.11	22.25	27.44	26.99			NTMT1	18.53	17.77	16.36	21.36	23.56	21.92
ARFGEF3	11.08	11.84	10.25	22.02	21.97	22.56			ARFGEF3	11.31	14.33	13.26	33.45	32.85	33.18
RNU1-11P	0	0.83	4.33	1.17	8.17	3.35			RNU1-11P	2.16	1.04	2.31	2.13	1.18	4.14
ENSG00000276698	0.45	0.82	0.78	2.11	2.87	1.73			ENSG00000276698	1.53	1.73	1.61	1.95	2.06	1.19
CHRNA3	1.65	1.88	1.38	3.91	3.92	4.37			CHRNA3	4.19	4.48	4.23	6.79	5.89	6.57
PPP3CA	15.64	17.2	14.38	33.45	32.22	27.81			PPP3CA	15.32	15.47	14.66	39.13	36.66	40.38
NUDT21	36.64	50.74	29.07	80.12	79.54	66.67			NUDT21	70.94	72.39	71.19	77.6	79.54	79.18
ARHGAP10	8.4	9.23	7.97	17.14	16.12	18.64			ARHGAP10	10.92	10.39	9.33	13.38	13.14	13.58
NFKB1	2.53	2.91	3.11	6.06	6.13	6.97			NFKB1	4.55	4.44	4.45	5.25	4.6	5.28
ENSG00000267729	0.38	0.92	0.98	3.16	1.6	2.36			ENSG00000267729	2.4	2.89	2.31	2.66	2.95	3.18
COTL1	42.06	47.32	44.32	77.95	77.73	103.26			COTL1	75.45	74.46	72.14	107.29	105.9	107.52
OVOL2	5.24	5.96	4.36	9.84	9.86	12.86			OVOL2	2.24	2.34	2.58	16.69	18.01	17.31
ENSG00000235494	1.07	0.72	0.72	2.23	1.52	3.8			ENSG00000235494	0.47	0.64	1.46	3.09	3.22	3.18
DHRS13	5.07	8.19	4.7	9.42	12.95	14.71			DHRS13	9.6	8.65	7.92	11.29	11.63	11.31
EDIL3-DT	0.27	0.42	0.27	1.5	1.76	1.31			EDIL3-DT	0.44	0.78	0.53	2.22	2.24	2.39
HDAC2-AS2	9.86	10.98	9.76	16.76	21.32	23.13			HDAC2-AS2	5.89	7.18	6.76	25.13	24.07	23.51
KSR1	11.37	12.84	11.23	18.95	22.08	29.4			KSR1	12.91	14.3	13.28	23.11	22.48	23.17
ITPA	66.72	77.61	59.25	137.77	133.82	120.02			ITPA	85.17	83.3	86.93	103.04	99.09	101.34
AEN	39.67	43.96	37.51	71.61	74.9	87.61			AEN	44.04	45.3	45.87	70.92	70.82	68.7
MIR25	21.16	20.43	22.26	45.08	40.34	39.22			MIR25	20.42	11.51	22.54	49.98	57.71	42.87
TMCO4	3.11	3.56	2.57	6.06	6.17	8.14			TMCO4	2.6	2.81	2.65	9.82	9.21	9.26
RNVU1-31	0.45	0.28	0.79	0.58	1.44	3.61			RNVU1-31	1.44	1.39	0	0	1.18	0.32
TEDC1	6.71	9.77	5.29	12.22	14.85	17.22			TEDC1	10.64	9.42	10.43	10.72	11.58	9.87
CYFIP2	7.49	8.02	7.4	13	14.63	18.83			CYFIP2	4.18	3.7	3.97	18.85	17.43	18.61
APELA	1.38	1.42	1.52	3.81	4.24	2.92			APELA	0.51	0.49	0.42	3.27	3.11	3.19
CDH26	0.49	0.66	0.47	1.87	2.22	1.72			CDH26	1.04	1.11	1.02	1.47	1.41	1.31
ENSG00000287830	0.08	0.13	0.18	0.93	1.14	1.39			ENSG00000287830	0.72	0.98	0.72	2.5	2.16	2.12
MIR943	0.79	0.96	0	0.51	4.19	1.35			MIR943	0.63	0.61	0.81	0.62	2.06	0.56
SLC4A11	4.06	4.82	4.95	7.61	7.88	13.57			SLC4A11	2.76	2.75	2.69	8.65	8.74	8.98
ENSG00000274021	0.23	0.22	0.43	1.15	1.5	1.74			ENSG00000274021	0.5	0.81	0.64	1.89	1.95	2.15
KCNB2	0.3	0.28	0.24	1.29	1.28	1.7			KCNB2	0.38	0.36	0.48	1.6	1.47	1.84
LRRC10B	0.13	0.18	0.2	0.82	1.15	1.71			LRRC10B	0.05	0.15	0.17	1.44	0.97	1.29
CRTAC1	1.69	2.7	1.89	4.23	4.73	5.7			CRTAC1	10.68	10.12	10.53	8.45	8.38	7.56
TUBB6	111.47	150.64	116.99	197.66	217.5	308.77			TUBB6	126.04	125.13	124.84	223.95	217.45	220.56
PYGL	68.68	73.94	60.21	118.57	130.08	139.92			PYGL	51.91	52.08	50.43	162.59	164.18	166.43
NANOGP8	43.64	43.68	43.53	71.53	83.19	96.91			NANOGP8	30.16	31.94	26.54	97.18	87.77	80.74
LYN	10.1	10.95	8.19	18.41	18.39	21.49			LYN	13.63	13.72	13.67	21.42	20.62	21.37
ENSG00000289168	0.18	0.11	0.11	1.1	1.29	1.07			ENSG00000289168	0.29	0.23	0.25	1.05	0.42	0.81
NOD1	1.14	1.56	1.09	2.98	2.78	4.14			NOD1	2.38	2.45	2.61	5.15	5.7	5.1
SMIM32	0.13	0.32	0.04	0.76	1.35	1.52			SMIM32	0.24	0.23	0.27	0.86	0.8	0.71
GTSE1-DT	0.83	0.8	0.72	2.43	2.39	2.34			GTSE1-DT	1.68	2.81	1.95	2.57	2.38	2.82
RPLP1	1207.47	1098.69	1407.48	2588.22	2609.69	1855.71			RPLP1	2959.67	2699.58	2751.23	2635.42	2791.33	2762.95
OIP5	16.59	17.75	10.9	33.57	32.61	22.4			OIP5	29.25	29.8	28.69	27.82	29.87	30.55
IRX4-AS1	1.64	2.53	2.94	5.99	5.64	4.56			IRX4-AS1	2.7	3.19	2.86	7.06	8	7
ENSG00000284630	1.26	1.25	0.27	2.44	2.84	2.69			ENSG00000284630	1.13	1.81	0.96	4.46	4.25	4.21
BCL11A	2.53	2.57	2.51	5.27	5.3	6.56			BCL11A	3.25	3.35	3.46	6.34	7.04	6.41
SRPX	1.67	1.42	1.29	2.92	3.81	4.26			SRPX	1.65	1.94	1.83	5.98	6.69	6.67
STAP2	20.4	27.3	23.3	39.14	42.84	55.21			STAP2	21.76	20.7	21.06	47.92	53.03	50.53
RRP1	24.02	26.63	20.91	42.59	46.19	49.38			RRP1	21.21	21.52	21.45	37.42	37.17	34.62
TMEM253	0.67	1.26	1.05	2.74	2.56	3.02			TMEM253	1.31	1.33	1.28	3.19	2.9	2.92
FAM216A	17.36	15.59	15.29	30.74	32.14	31.11			FAM216A	34.05	34.93	34.32	38.61	39.22	38.44
PDE5A	6.98	7.92	5.61	14.43	14.43	12.63			PDE5A	12.63	14.25	13.99	17.34	17.21	17.43
ACAP1	1.86	2.5	1.64	3.59	4.74	5.69			ACAP1	2.31	2.42	2.96	7.04	7.9	6.55
MIR26B	0	0	0	0.62	2.05	0			MIR26B	0	0	0	0	1.68	0
APOBEC3B-AS1	3	4.31	4.29	6.52	10.61	7.46			APOBEC3B-AS1	0.77	1.07	0.88	0.68	1.4	0.98
GPRIN1	3.62	5.12	3.44	6.78	7.63	11.27			GPRIN1	2.01	2.24	2.36	4.63	4.92	5.16
CD320	57.17	76.35	54.86	103.3	117.42	137.84			CD320	95.76	101.61	96.02	121.33	121.54	115.91
DERL3	0.42	0.8	0.46	1.57	2.13	2.14			DERL3	1.24	1.16	1.27	1.87	1.63	1.88
TKT	415.49	536.83	475.77	744.8	803.05	1152.13			TKT	678.32	622.97	658.28	1011.9	1018.67	1028.36
ST6GALNAC4	4.95	6.96	6.16	9.33	11.04	16.42			ST6GALNAC4	7.97	7.14	7.23	15.83	14.25	14.47
CHST4	4.2	4.11	3.74	7.6	8.34	9.47			CHST4	1.48	1.51	1.68	8.9	9.21	8.47
PLPPR1	1.04	1.16	0.74	2.67	2.8	2.74			PLPPR1	1.21	0.82	1.09	2.07	2.18	1.97
ENSG00000264577	4.28	4.87	1.94	8.11	7.63	7.85			ENSG00000264577	2.57	2.78	3.62	8.3	8.77	7.78
INPP5D	0.55	0.39	0.49	1.57	1.61	2.18			INPP5D	0.65	0.51	0.55	2.38	2.3	2.39
SPINT1-AS1	5.96	6.22	6.76	13.71	13.94	10.74			SPINT1-AS1	12.47	13.14	13.07	14.39	11.43	12.99
GFPT2	60.38	65.93	62.83	105.42	111.27	142.6			GFPT2	31.01	32.18	31.37	120.17	127.44	122.56
APLP1	4.18	4.58	4.34	7.19	8.2	11.96			APLP1	3.88	3.64	3.5	8.75	9.98	9.59
IGSF8	23.65	32.27	22.26	42.72	50.71	56.57			IGSF8	33.52	33.38	33.72	67.32	66.23	63.58
SLC43A2	3.41	4.86	3.64	6.39	7.25	11.45			SLC43A2	3.26	3.31	3.5	7.74	7.7	7.6
NANOG	42.93	39.27	37.02	72.66	75.67	78.91			NANOG	24.32	24.71	25.91	81.42	87.84	86.35
CTU1	3.07	4.04	2.79	5.55	5.82	9.93			CTU1	4.12	4.55	4.27	7.82	7.57	7
PPIP5K1	2.17	1.89	2.05	3.91	4.31	5.93			PPIP5K1	2.75	2.05	2.08	5.27	4.6	5.26
EIF6	64.04	84.31	71.64	126.41	155.22	135.08			EIF6	122.76	110.74	116.34	130.96	138.35	131.64
SNORD83A	10.14	5.71	6.11	16.65	15.76	11.56			SNORD83A	12.45	17.97	15.14	28.24	27.9	30.21
ENSG00000271781	1.5	2	1.96	4.3	4.88	3.74			ENSG00000271781	0.9	0.43	0.67	3.1	2.61	1.78
SERBP1P1	16.67	18.5	13.01	38.52	30.57	24.18			SERBP1P1	22.53	22.36	23.37	32.32	27.14	31.58
TOMM40	60.51	74.88	68.11	105.69	118.48	161.18			TOMM40	60.58	59.81	61.23	90.25	85.62	86.17
CAPN11	0.14	0.2	0.17	1.27	1.1	1.23			CAPN11	0.15	0.15	0.14	1.18	1.19	1.38
U4	4.08	3.79	2.75	8.18	8.78	5.64			U4	5.45	7.36	5	10.75	12.09	8.76
KCNS3	16.47	19.84	15.38	32.34	32.31	35.12			KCNS3	24.44	23.17	23.9	38.81	37.09	38.06
DUT	55.57	53.24	44.23	106.29	104.65	79.27			DUT	94.13	93.76	88.92	85.06	90.78	86.82
CSMD2	0.52	0.53	0.48	1.41	1.6	2.49			CSMD2	0.46	0.62	0.48	2.46	2.2	2.12
SORL1	17.04	18.07	14.01	29.03	31.94	33.82			SORL1	19.83	23.07	22.36	58.14	50.61	55.11
MIR4793	0.85	1.56	0	1.65	4.53	0.97			MIR4793	0	0.65	0.87	1.34	0	1.8
SATB2	5.85	5.97	4.95	10.89	10.57	12.63			SATB2	6.9	7.46	7.18	6.44	6.77	6.57
MFSD6	1.29	1.48	1.32	3.35	3.17	3.78			MFSD6	0.47	0.52	0.54	3.5	3.07	3.1
GPX1P1	0.37	0.82	1.28	2.93	2.73	1.6			GPX1P1	2.24	2.25	2	2.41	1.49	2.67
ENSG00000270008	1.65	0.77	0.76	3.07	3.09	2.43			ENSG00000270008	2.17	1.79	2.28	4.35	3.72	4.17
MRPS18C	16.18	22.1	14.01	41.95	37.87	20.79			MRPS18C	25.33	27.03	25.4	25.62	24.5	25.18
BAZ1A-AS1	2.1	3.05	1.13	5.62	4.32	4.45			BAZ1A-AS1	2.51	1.96	2.43	4.1	4.31	3.92
ITGA2	0.42	0.46	0.4	1.78	1.7	1.54			ITGA2	0.29	0.38	0.34	2.62	2.38	2.52
ZNRF2	4.7	7.97	3.89	10.99	10.67	11.99			ZNRF2	7.54	8.64	8.61	12.5	12.16	11.7
BOD1L1	32.33	31.27	27.48	55.33	55.05	62.89			BOD1L1	21.24	24.44	24.91	57.57	52.06	56.27
ENSG00000267062	0.25	0.61	0	0.49	1.6	2.14			ENSG00000267062	0.4	1.35	0.51	1.38	0.44	0.71
RHOU	15.56	17.16	14.13	30.82	31.1	28.45			RHOU	18.24	16.74	18.29	32.97	34.15	34.75
NUDCD1	39.62	39.61	32.27	78.77	69.48	63.12			NUDCD1	44.02	44.06	45.03	69.01	69.83	70.61
SPTBN2	11.64	14.78	10.48	19.08	21.08	31.54			SPTBN2	12.91	13.06	13.15	15.65	16.3	15.53
CRLF1	66.31	89.01	73.79	99.34	125.6	206.6			CRLF1	223.67	212.87	221.13	235.13	235.67	227.55
SLC24A3	1.53	1.66	1.74	3.29	3.7	4.84			SLC24A3	0.66	0.62	1.04	2.14	2.54	2.26
ANKHD1-DT	1.4	1.42	1.54	3.83	4.17	2.76			ANKHD1-DT	3.72	3.29	3.29	4.26	3.54	3.42
NPAS3	0.3	0.18	0.27	1.28	1.2	1.53			NPAS3	0.11	0.1	0.1	1.2	0.96	0.95
CCNA1	0.13	0.16	0.14	1.02	1.4	0.99			CCNA1	0.47	0.3	0.4	1.4	1.52	1.58
CFAP58-DT	1.5	1.31	0.85	3.25	3.88	2.31			CFAP58-DT	2.76	2.55	1.73	5.03	4.78	5.01
MBNL1	1.07	1.05	0.92	2.68	2.88	2.72			MBNL1	0.95	1.22	1.1	3.15	2.7	3.03
MIR205HG	12.11	12.2	14.08	26.11	22.82	25.35			MIR205HG	5.81	5.85	6.87	23.71	25.65	26.31
NRROS	1.01	0.97	0.96	1.89	2.4	3.8			NRROS	1.27	1.31	1.78	3.17	2.88	3
ATF7IP2	10.14	10.15	8.43	20.29	18.78	17.15			ATF7IP2	9.22	9.66	9.14	14.04	14.43	14.53
TAP2	0.44	0.31	0.38	1.79	1.35	1.57			TAP2	0.21	0.16	0.2	1.69	1.57	1.57
CACNG4	0.17	0.21	0.29	1.02	1.1	1.73			CACNG4	0.2	0.08	0.17	0.96	0.9	0.89
NALF1	1.94	2.28	1.82	4.18	4.77	4.91			NALF1	2.65	3.03	3.41	4.64	4.49	4.73
SERTAD3-AS1	1.99	2.27	1.73	5.76	4.52	3.48			SERTAD3-AS1	2.97	4.18	4.21	4.39	4.98	4.58
H2BC14	0.32	0.1	0.41	1.02	1.68	1.44			H2BC14	1.26	2.43	2.59	0.87	1.93	1.34
RPL37AP1	39.03	28.01	54.09	121.48	66.94	39.97			RPL37AP1	94.75	95.84	91.46	88.2	97.54	91.84
NKX6-1	0.21	0.29	0.16	1.27	1.14	1.41			NKX6-1	0.26	0.19	0.29	0.43	0.59	0.52
DDX39A	90.25	109.58	91.53	162.22	180.33	202.94			DDX39A	84.52	88.23	86.29	116.41	124.58	115.71
SLCO5A1	1.85	1.98	1.5	4.26	4.12	4.14			SLCO5A1	1.26	1.54	1.69	3.48	3.59	3.64
ENSG00000285761	0.04	0.19	0.03	1.07	1.01	0.99			ENSG00000285761	0.47	0.52	0.52	1.52	1.62	1.31
MIR4641	0	2.05	0	2.18	3.58	0.64			MIR4641	1.79	0	2.29	0.88	1.96	0
TMEM238	2.45	4.81	2.78	5.1	5.78	10.39			TMEM238	3.15	2.29	2.51	7.22	5.3	5.93
ADSS2	54.65	60.81	43.74	107.4	100.67	90.81			ADSS2	63.35	66.89	60.75	124.25	122.39	126.19
MMP24	0.49	0.34	0.34	1.19	1.22	2.35			MMP24	0.24	0.48	0.45	1.83	1.64	1.56
ALKAL1	0.32	0.2	0.4	1.51	1.04	1.74			ALKAL1	0.31	0.3	0.27	0.82	0.62	0.78
PAPSS2	11.25	12.07	9.48	21.34	20.69	21.54			PAPSS2	16.38	17.97	17.29	27.91	26.11	27.75
TRIB3	1.99	2.02	2.06	3.76	4.03	6.07			TRIB3	1.29	1.49	1.04	2.8	1.92	2.18
STAT3	44.67	48.32	43.46	75.29	84.24	96.55			STAT3	66.21	69.44	68.99	81.78	79.32	80.92
CLDN4	1.41	1.41	0.86	2.54	3.04	3.83			CLDN4	0.85	0.87	0.88	5.44	5.32	5.53
TMEM243	15.16	15.66	11.68	28.41	28.81	24.28			TMEM243	24.83	24.41	25.06	31.69	29.85	30.17
MGAT2	0.22	1.45	0.34	1.64	2.17	2.49			MGAT2	1.26	0.98	1.44	1.63	1.69	1.5
ANKRD11P2	2.17	3.11	1.83	3.25	5.5	7.01			ANKRD11P2	2.81	2.53	2.91	3.25	4.71	3.96
ENSG00000228835	0.18	0.16	0.04	1.1	0.9	1.27			ENSG00000228835	0.14	0.14	0.14	0.81	1.09	1.01
NDNF	0.87	0.84	0.67	2.21	2.28	2.49			NDNF	0.9	1.1	1.02	2.43	2.12	2.43
NFE2L1-DT	2.08	2.46	1.13	4.97	4.99	3.12			NFE2L1-DT	6.55	5.8	6.65	4	5.91	3.85
ENSG00000234791	0	0.15	0	1.47	1.08	0.29			ENSG00000234791	0	0.39	0	0.2	0.88	0.53
ENSG00000272449	0.92	0.89	0.8	2.25	2.06	3.09			ENSG00000272449	1.51	1.34	1.43	1.75	2.74	2.11
MIR3176	6.58	20.07	7.17	11.72	19.26	34.26			MIR3176	8.54	6.32	10.1	15.55	15.8	16.24
RPL36AP53	0.47	1.43	1.22	2.28	2.99	3.07			RPL36AP53	0.94	1.08	0.96	4.24	5.93	5.62
SNORD93	8.01	6.71	3.49	18.14	9.58	8.56			SNORD93	0.8	1.54	2.05	3.94	8.73	4.94
RNU6-930P	0	0	0.64	0.96	2.36	0.42			RNU6-930P	0	0.57	0	4.08	3.23	1.57
ALDOA	8.61	8.71	14.05	17.19	19.45	24			ALDOA	46.18	46.44	50.46	35.46	35.42	32.25
IRS4	0.45	0.45	0.34	1.66	1.56	1.63			IRS4	0.58	0.78	0.82	2.47	2.45	2.47
TXNDC17	44.12	39.41	43.37	90.74	91.54	55.16			TXNDC17	83.17	79	76.99	78.15	84.45	79.81
SOBP	1.97	2.48	2.06	4.28	4.04	6.28			SOBP	1.02	1.16	1.14	3.07	3.29	3.11
WNT3	35.55	39.52	34.79	61.87	66.3	77.65			WNT3	45	45.91	46.19	59.24	59.33	59.07
MCM7	175.75	218.74	169.08	322.8	342.8	379.68			MCM7	262.03	255.72	260.47	327.19	311	327.93
MIR7111	1.03	1.88	2.69	4.66	7.66	0.59			MIR7111	0.82	3.16	1.05	4.86	3.59	6.52
DMAC1	25.88	29.35	28.7	51.65	57.98	48.16			DMAC1	35.9	35.58	33.94	44.76	46.21	47.6
MIR4640	0	0	0.72	2.13	1.75	0			MIR4640	1.31	1.9	0.84	1.3	2.87	0.58
MBLAC1	1.21	1.4	0.68	2.74	2.38	3.51			MBLAC1	1.21	1.44	1.24	2.33	2.43	2.17
MIR6773	1	0.61	0	3.89	1.06	0.57			MIR6773	2.4	1.54	0	3.15	0.87	0
SLC7A1	15.62	17.76	16.05	26.81	29.31	37.7			SLC7A1	13.92	14.65	14.73	25.51	24.57	24.92
IL1RAP	2.5	2.66	2.01	5.42	5.45	4.91			IL1RAP	2.68	3	2.67	4.62	5.06	4.53
MET	1.84	1.58	1.59	3.94	4	3.85			MET	2.59	2.68	2.63	3.54	3.1	3.23
NAT9	22.55	29.38	22.29	47.8	51.19	40.58			NAT9	42.68	48.2	48.34	60.83	59.82	58.79
TERT	3.25	3.75	2.75	4.88	6.03	9.63			TERT	4.19	4.32	4.31	9.99	9.71	9.95
DSC3	0.3	0.28	0.18	1.44	1.22	1.28			DSC3	0.65	0.59	0.63	2.48	2.21	2.3
RPL39P3	282.53	205.28	253.4	598.31	506.15	265.62			RPL39P3	600.46	572.91	630.51	508.01	515.86	480.4
ENSG00000288930	0.47	1.6	0.93	2.13	2.57	3.37			ENSG00000288930	0.75	0.77	1.23	1.58	2.11	2.27
ATP1A2	0.35	0.24	0.21	1.16	1.22	1.63			ATP1A2	0.49	0.74	0.57	2.6	2.31	2.3
SNHG12	5.44	5.25	4.99	9.81	11.27	10.37			SNHG12	5.81	5.14	5.35	8.13	8.96	8.45
MED14OS	1.81	2.41	2.51	3.36	4.73	6.85			MED14OS	3.75	4.05	3.11	4.08	4.88	3.71
CDK14	20.25	20.74	16.41	36.07	35.97	36.32			CDK14	17.54	19.42	19.67	31.6	30.68	30.96
KLHL21	7.05	8.07	6.04	10.97	13.35	17.22			KLHL21	9.49	10.35	10.06	12.18	12.88	12.4
BYSL	40.62	49.14	41.29	79.61	84.44	80.05			BYSL	42.89	44.84	44.47	64.46	66.74	67.95
RPL41P5	24.69	15.06	19.84	56.54	37.38	18.41			RPL41P5	78.09	115.24	58.25	46.35	33.98	45.5
CCDC12	46.03	57.41	50.44	104.87	101.22	79.94			CCDC12	106.5	98.51	104.93	99.73	93.54	98.72
SOX18	12.01	16.91	11.39	15.4	17.65	43.74			SOX18	13.91	12.56	15.7	23.55	26.07	23.68
H1-10-AS1	1.45	1.62	1.13	2.92	4.03	3.31			H1-10-AS1	1.71	2.23	2.37	3.14	3.04	2.98
SURF6	22.56	26.07	19.08	41.26	40.9	45			SURF6	28.68	28.06	29.05	35.86	34.3	35.11
POLR1G	5.24	4.5	6.32	9.98	12.54	9.56			POLR1G	4.81	5.19	5.54	9.34	9.14	9.17
ENSG00000231495	0	0	0	0.42	1.37	0.73			ENSG00000231495	0	0	0	1.01	1.69	1.82
RUNDC3A	0.83	1.35	0.94	2.11	2.19	3.96			RUNDC3A	0.86	1.16	0.72	3.03	3.51	3.08
MPP7	2.78	3.02	2.26	6.21	5.71	5.42			MPP7	2.88	3.54	3.51	4.7	4.49	4.61
PPP2R2C	4.73	4.97	3.41	7.78	7.62	11.22			PPP2R2C	4.92	4.9	5.15	10.45	10.81	10.63
CCDC188BP	1.11	1.16	0.32	1.79	1.9	3.58			CCDC188BP	0.49	0.76	0.63	1.21	2.1	1.69
MRPS12	30.27	39.03	34.64	56.35	65.22	71.9			MRPS12	35.88	32.13	33.63	47.32	49.26	44.71
C11orf96	0.42	0.36	0.21	0.89	1.33	2.11			C11orf96	0.67	0.5	0.73	2.3	3.28	2.65
MIR5787	0	0	0	1.74	0	0.77			MIR5787	0	0	0	0	0	0
MIR4727	0	0	0	1.74	0	0.77			MIR4727	0	0	0	0	0	0
TLL2	0.03	0.05	0.04	0.84	0.77	1.12			TLL2	0.05	0.04	0.09	1.45	1.38	1.71
TBC1D22A-DT	13.01	13.38	17.94	31.74	32.95	19.23			TBC1D22A-DT	33.44	29.71	31.55	31.85	34.43	34.87
HLA-DQB1	67.3	78.48	72.02	122.79	134.48	145.22			HLA-DQB1	58.27	56.89	55.51	53.94	56.28	55.04
PMVK	32.08	38.59	33.02	68.18	72.43	52.31			PMVK	32.64	33.61	38.01	57.79	59.93	57.87
KCTD8	0.54	0.68	0.42	1.81	1.46	2.25			KCTD8	0.48	0.44	0.67	0.94	0.77	0.68
UBE2QL1	0.23	0.17	0.19	0.93	1.18	1.48			UBE2QL1	0.45	0.38	0.32	0.85	0.68	0.84
HIP1R	19.02	22.73	17.19	28.3	33.71	48.67			HIP1R	21.99	22.41	23.11	40.16	43.38	41.37
IMPDH2	1.87	3.74	0.97	2.71	5.2	6.67			IMPDH2	5.39	4.87	3.9	5.06	4.16	4.56
ZFP36L2	29	33.6	28.18	39.58	43.98	85.51			ZFP36L2	17.6	18.25	20.48	44.94	44.09	43.51
ENSG00000279332	0	0.5	0	1.32	1.52	0.58			ENSG00000279332	1.14	0.47	0.84	1.61	1.96	2.88
PVALB	0	0.35	0.2	1.56	1.1	0.85			PVALB	0.46	0.62	0.59	1.72	2.51	1.94
SNORA47	0	0.98	0.47	1.04	2.28	1.84			SNORA47	1.71	0.41	0	2.54	1.41	3.78
NHP2	168.09	202.03	164.36	316.52	344.61	320.7			NHP2	290.22	277.3	283.56	308.02	327.33	321.63
ENSG00000260176	0.65	0.71	0.23	1.59	2.2	1.62			ENSG00000260176	0.83	0.3	0.79	0.61	1.02	1.19
PLA2G3	4.16	5.44	3.99	7.67	8.58	11.14			PLA2G3	8.21	6.54	6.9	8.9	8.13	9.88
CHML	14.38	15.03	9.94	28.45	25.93	20.17			CHML	21.47	24.07	22.97	27.98	26.19	27.26
ZFYVE28	0.22	0.28	0.28	1.01	1.19	1.72			ZFYVE28	0.24	0.28	0.36	1.18	1.32	1.31
SNORD9	0	1.3	0	1.38	2.27	1.22			SNORD9	1.71	1.64	0.73	1.12	1.86	1.51
WNT9B	0.41	0.5	0.44	1.34	1.49	2.13			WNT9B	0.67	0.78	0.73	1.07	1.14	1.13
SGK1	0.36	0.42	0.39	1.37	1.55	1.71			SGK1	0.71	0.77	0.69	2.86	2.87	2.82
SELENOH	80.78	97.44	70.56	149.35	171.72	136.53			SELENOH	154.41	145.85	148.08	150.77	149.85	147.47
IMPA2	98.77	109.88	94.46	166.21	189.65	201.11			IMPA2	83.69	86.47	85.82	149.53	145.22	148.4
ANKRD24	1.52	1.83	1.31	3.1	2.96	4.95			ANKRD24	1.26	1.04	1.13	5.65	6.12	5.88
ALYREF	226.14	310.03	187.29	370.13	445.8	509.26			ALYREF	296.33	266.71	285.14	334.69	345.64	328.11
ILF3-DT	17.03	19.94	15.5	32.97	32.63	32.8			ILF3-DT	25.87	27.99	24.96	32.17	35.79	34.54
DLL3	2.3	2.27	2.66	3.81	4.89	7			DLL3	16.26	16.68	15.64	6.99	7.75	6.63
CMTM8	5	4.79	4.41	8.44	8.62	11.37			CMTM8	7.23	6.71	7.05	10.22	10.61	11.86
ASGR1	5.4	6.18	5.51	10.74	10.98	11.99			ASGR1	15.91	15.28	15.02	18.81	19.89	18.77
RRAGD	3.51	3.6	3	7.15	7.2	6.6			RRAGD	8.04	7.96	8.4	7.6	7.38	7.45
MAT2A	106.06	92.9	82.71	174.98	179.04	162.54			MAT2A	53.82	64.25	58.74	97.39	96.9	97.61
CKS2	332.38	310.89	322.64	702.96	636.68	424.93			CKS2	1031.52	1039.08	1029.96	569.05	611.96	618.97
TFRC	116.15	116.32	89.77	212.58	198.78	178.96			TFRC	53.74	68.06	62.71	104.38	107.52	106.7
TXLNG	18.17	18.01	15.53	33.67	32.19	30.93			TXLNG	18.27	19.63	20.05	30.05	31.57	32.02
CDK4	73.93	102.2	74.73	148.27	162.37	149.29			CDK4	110.18	107.84	108.66	120.82	119.01	118.5
HSPA1B	33.23	37.56	32.2	53.79	66.9	69.49			HSPA1B	49.67	45.36	47.68	59.54	61.09	57.91
VWDE	11.51	11.33	8.87	21.08	19.84	19.32			VWDE	20.64	22.07	20.69	32.88	32.76	33.7
RNF138	36.76	45.41	25.04	76.8	72.07	48.82			RNF138	68	65.74	65.94	78.42	77.89	78.54
DPPA4	249.91	250.48	247.35	462.33	463.54	437.91			DPPA4	325.46	341.1	335.44	562.63	578.89	560.63
RGS10	9.35	10.02	10.79	19.52	19.51	18.33			RGS10	19.84	19.31	20.2	31.55	30.28	30.33
C10orf90	0.88	0.67	0.76	1.94	1.97	2.75			C10orf90	0.67	0.52	0.73	3.18	2.82	3.11
ST14	17.93	24.42	17.85	29.87	34.43	47.56			ST14	10.25	10.53	10.58	40.11	36.2	36.67
PDXP	3.12	6.96	1.75	5.02	6.47	12.45			PDXP	5.93	6.19	7.14	5.61	5.39	5.59
H4C16	1.08	1.32	0.63	2.91	2.68	2.36			H4C16	3.01	1.8	1.29	4.1	3.61	2.79
HLA-G	0.05	0.15	0.21	0.99	1.05	1.15			HLA-G	0.28	0.45	0.35	1.71	2.15	1.84
CPNE4	1.09	0.97	0.99	2.72	2.47	2.79			CPNE4	0.92	1.05	0.86	4.46	4.21	4.67
HSPD1	483.37	480.04	356.13	844.37	826.61	726.14			HSPD1	790.4	746.44	761.87	910.95	902.55	905.7
A4GALT	5.69	8.2	5.97	9.65	12.02	16.79			A4GALT	7.29	7.11	7.16	17.09	17.01	15.75
ENSG00000289026	3.86	5.54	3.95	9.69	8.53	8.43			ENSG00000289026	10.41	14.09	16.49	7.53	5.65	7.21
MIR3138	0	0	0	0	1.92	0.52			MIR3138	0.72	0	0	1.42	0.79	1.27
H2BC9	16.03	15.54	19.12	31.44	34.28	28.62			H2BC9	20.35	22.16	16.06	30.92	25.6	31.4
MIR6797	0	0.63	0.9	0.67	2.19	2.35			MIR6797	0.82	1.58	2.1	0.81	2.69	2.17
SNORD14A	4.88	6.45	4.25	6.32	16.45	7.89			SNORD14A	8.45	14.38	9.15	13.46	19.89	16.63
HTRA4	0	0	0	1.04	0.66	0.73			HTRA4	0.03	0.06	0.11	0.83	1.02	0.77
TSSK5P	1.55	1.29	0.57	2.96	3.21	2.42			TSSK5P	2.41	2.13	2.75	2.06	2	2.53
UQCRHL	6.8	5.1	6.77	14.87	13.95	7.36			UQCRHL	11.99	12.29	12.96	12.95	12.07	12.14
PDE2A	0.62	1	0.9	2.14	1.98	2.86			PDE2A	1.29	1.34	1.41	1.55	1.55	1.82
HNRNPA0	86.81	109.69	72.26	162.88	172.95	152.47			HNRNPA0	132.45	130.49	136.53	146.85	148.34	144.52
RPL15P3	114.43	120.15	99.82	249.82	231.66	125.21			RPL15P3	293.85	259.75	288.23	210.12	235.32	224.45
ISOC2	34.64	40.19	36.34	56.45	65.71	81.12			ISOC2	37.58	35.06	37.44	47.48	51.07	50.3
ENSG00000289109	1.94	1.74	1.6	4.42	3.58	3.96			ENSG00000289109	1.38	2.27	2.4	3.53	2.85	4.89
HYPK	8.66	7.93	9.81	20.09	17.64	12.38			HYPK	13.29	12.87	14.5	17.26	14.04	16.53
ENSG00000289402	0.61	0.74	0.35	2.04	2.06	1.39			ENSG00000289402	1.62	1.41	2.08	1.84	2.49	3.3
TRNP1	28.9	30.77	29.89	49.6	54.77	59.82			TRNP1	14.35	16.07	15.72	38.66	39.16	38.11
HBQ1	4.07	4.7	5.5	10.08	9.55	8.56			HBQ1	0.67	0.65	0.72	4.75	5.88	4.74
IMP3	16.4	15.75	13.58	29.86	30.74	24.39			IMP3	19.95	20.17	19.23	25.99	24.51	25.71
BRINP1	2.52	3.11	2.62	4.46	5.61	7.23			BRINP1	1.26	1.46	1.37	4.64	4.38	4.96
NCAN	3.07	3.45	2.77	4.98	5.55	8.64			NCAN	2.09	2.35	2	5.41	5.19	5.01
FOXC2	0.08	0.06	0.02	0.74	0.65	1.31			FOXC2	0.1	0.12	0	1.49	1.67	1.37
RNF175	3.44	3.06	2.47	5.44	6.21	6.94			RNF175	3.66	4.57	4.57	6.44	7.62	7.69
ENSG00000231720	0	0	0	0.66	0.95	0.8			ENSG00000231720	0	0	0.13	1.51	0.78	1.08
MIR210	0.67	1.23	1.76	1.74	5.73	1.54			MIR210	0	2.07	2.07	4.24	4.11	1.42
ANKRD35	0.42	0.43	0.44	1.58	1.62	1.53			ANKRD35	0.81	0.81	0.86	2.72	2.29	2.25
MIR330	0	0.48	0	1.02	0	2.25			MIR330	0	0.61	0.81	1.24	1.38	1.11
ENSG00000281566	5.61	5.67	5.99	11.44	11.2	10.87			ENSG00000281566	5.09	4.12	4.02	12.4	13.52	13.74
MIR1180	5.37	1.96	2.8	3.47	7.99	9.18			MIR1180	2.57	1.65	4.39	8.45	8.43	6.05
SNORA11F	11.57	7.06	7.05	22.1	16.62	9.9			SNORA11F	12.01	16.44	10.65	21.41	19.19	14.68
ENSG00000220472	21.82	32.85	20.67	49.65	57.97	30.38			ENSG00000220472	70.56	68.35	64.72	58.71	63.58	64.13
ENSG00000274520	71.52	77.87	57.07	111.86	109.6	152.45			ENSG00000274520	48.26	54.27	46.13	102.55	123.33	122.37
ST20-MTHFS	0	0.19	0	0.64	1.14	0.96			ST20-MTHFS	0.43	0.47	0.62	0.66	0.6	1.66
ENSG00000205890	0.48	0.46	0.4	1.64	1.57	1.59			ENSG00000205890	0.29	0.58	0.52	2.19	2.75	2.63
SAC3D1	7.98	9.92	6.3	11.66	13.21	21			SAC3D1	10.35	9.31	10.13	12.18	12.44	13.19
PEA15	59.86	57.68	69.08	111.65	116.78	109.08			PEA15	65.67	65.25	64.12	93.2	95.1	97.3
C16orf91	16.24	17.93	13.99	31.1	30.59	27.13			C16orf91	20.38	20.35	18.58	26.9	27.7	26.52
ASH1L-AS1	1.81	1.81	1.16	3.25	4.12	3.59			ASH1L-AS1	3.33	3.25	2.72	4	4.06	4.6
MIRLET7G	0.88	0	0	0.57	1.88	1.51			MIRLET7G	0.7	0	0	1.39	0	0.62
ENSG00000255513	12.24	11.45	12.31	24.86	18.86	23.23			ENSG00000255513	13.82	17.67	15.1	25.09	21.55	22.01
AMDHD2	7.56	11.3	6.19	12.26	16.08	18.97			AMDHD2	8.49	7.68	7.61	13.59	14.16	13.15
GATD1	19.78	22.35	15.76	33.37	35.03	37.79			GATD1	23.08	27.57	24.59	36.06	39.63	37.21
DAB1	22.79	23.12	20.97	39.65	39.75	42.91			DAB1	11.72	12.87	12.61	37.12	36.28	36.75
PRAC2	13.31	20.11	14.01	26.97	33	27.46			PRAC2	23.1	24.62	24.49	24.51	25.86	25.69
ENSG00000234261	0.12	0.11	0.1	0.99	1.14	0.84			ENSG00000234261	0.46	0.23	0.29	1.22	1.31	1.41
ENSG00000231073	0.81	0.25	1.05	2.08	2.36	1.72			ENSG00000231073	1.45	0.93	1.44	2.22	2.81	3.12
CTH	20.7	19.69	18.8	37.61	35.06	35.79			CTH	33.13	33.47	33.12	36.62	39.45	38.75
GAS5	67.84	61.61	61.22	128.52	127.1	88.42			GAS5	159.85	162.9	149.44	157.7	153.92	162.26
TSPAN9	31.45	41.91	32.48	58.81	63.57	69.63			TSPAN9	41.58	40.04	40.03	51.81	51.21	48.97
EIF3CL	1.36	2.31	1.63	3.22	4.67	3.98			EIF3CL	11.72	3.04	3.47	4.72	3.6	4.99
OPRK1	2.01	2.14	1.91	4.22	4.65	4.36			OPRK1	1.07	1.21	1.25	1.52	1.21	1.54
ARTN	0.53	0.77	0.62	1.38	1.63	2.8			ARTN	0.68	0.68	0.85	3.49	3.61	3.27
ENSG00000268129	1.42	1.73	2.24	4.67	5.07	2.28			ENSG00000268129	4.42	5.74	4.74	4.06	3.82	3.72
ENSG00000266651	1.71	2.38	1.48	3.94	4.93	3.47			ENSG00000266651	1.95	0.94	1.74	3.07	3.4	3.61
KRTCAP3	17.08	17.94	15.73	26.7	33.73	32.74			KRTCAP3	31.22	31.6	31.65	35.15	33.42	32.98
ENSG00000234134	0.99	0.3	0.21	1.28	2.36	1.41			ENSG00000234134	0.79	1.33	1.77	1.17	1.72	3.83
TRPM6	0.09	0.1	0.12	0.96	0.93	1.03			TRPM6	0.14	0.13	0.12	0.93	0.8	0.84
TELO2	25.33	32.74	20.2	37.55	45.61	59.14			TELO2	26.5	27.09	26.05	39.52	45.17	39.95
SNORD33	1.28	0.52	0	1.39	2.73	1.46			SNORD33	2.05	0.33	1.31	2.36	1.87	2.11
COMTD1	12.27	16.51	13.16	21.9	24.14	31.29			COMTD1	11.45	10.1	11.45	17.87	20.17	16.7
GATA2-AS1	1.96	2.18	1.56	3.7	4.24	4.61			GATA2-AS1	2.13	2.05	1.65	2.03	2.58	2.52
MT-TG	46.84	101.63	18.97	86.71	113.57	101.25			MT-TG	150.45	183.22	153.67	108.05	97.91	102.84
ZNF483	3.46	3.35	2.41	6.88	6.88	5.07			ZNF483	3.63	4.17	3.98	9.17	9.71	9.36
GOLIM4	21.05	19.6	17.43	36.07	33.68	36.36			GOLIM4	23.59	23.28	25.18	37.41	36.61	37.34
ENSG00000255753	1.26	1.54	0.55	1.96	2.56	3.82			ENSG00000255753	1.11	2.23	1.81	2.99	4.08	2.49
TIMM8B	104.44	108.19	120.66	234.15	211.77	151.23			TIMM8B	111.8	102.57	105.57	135.29	134.07	135.87
PNMA2	0.47	0.57	0.46	1.49	1.92	1.62			PNMA2	0.65	1.01	1.04	2.71	2.71	2.85
IRX1	10.36	15.72	12.37	18.81	19.78	32.35			IRX1	13.45	12.94	12.3	14.94	14.89	15.33
CHORDC1	12.45	11.91	9.38	24.44	21.09	17			CHORDC1	19.59	20.5	20.83	22.24	22.71	22.78
SH2D2A	1.33	1.51	1.69	3.09	2.59	4.74			SH2D2A	3.11	3.23	3.39	3.94	3.71	3.77
ENSG00000279504	8.21	12.37	12.82	18.56	20.38	22.92			ENSG00000279504	15.44	14.49	13.5	18.05	19.93	17.48
PDE4A	3.71	4.08	4.15	6.11	6.82	10.68			PDE4A	2.41	2.5	2.66	5.9	6.18	6.16
ACADSB	51.05	49.97	43.43	91.42	87.75	80.45			ACADSB	25.08	29.92	27.4	79.29	78.97	78.3
ENSG00000248356	0.5	0.85	1.13	1.99	1.59	3.18			ENSG00000248356	0.71	0.53	1.22	2.97	2.6	3.15
ERVH-1	0.46	0.14	0.5	2.03	1.48	0.79			ERVH-1	0.19	0.09	0.47	1.64	1.72	0.98
SNORD70	0	0	0	0	0.9	1.44			SNORD70	1.34	1.29	0	1.33	0	0.59
PROKR2	0.03	0.05	0.1	0.75	0.8	1.11			PROKR2	0.13	0.09	0.08	1.43	1.63	1.73
SNORA32	55.1	43.67	28.25	87.16	89.22	52.01			SNORA32	24.93	26.8	23.15	45.78	44.87	42.7
COX14	16.19	17.69	20.61	33.01	38.34	27.96			COX14	31.58	29.03	25.99	30.96	32.39	33.03
SNORD110	27.65	26.5	19.78	45.38	53.59	34.92			SNORD110	21.29	23.51	12.12	43.54	58.6	55.67
LTB	1.07	0.65	0.43	1.92	1.84	2.4			LTB	4.54	3.42	3.54	7.72	7.55	6.1
RBM19	16.24	20.02	16.67	28.2	30.73	37.54			RBM19	20.26	20.77	20.34	29.46	30.47	29.74
SNORD88B	18.72	20.35	14.17	40.56	15.59	40.85			SNORD88B	7.8	8.13	7.49	23.07	22.02	16.63
CKS1B	194.44	202.29	188.9	372.53	396.98	273.75			CKS1B	392.77	390.8	391.86	317.81	314.44	331.79
UFSP1	2.23	2.68	1.3	4.67	3.56	5.14			UFSP1	1.31	1.03	0.84	2.52	2.99	2.41
ENSG00000288895	8.79	6.56	8.25	14.17	15.95	14.15			ENSG00000288895	6.3	6.75	7.19	17.23	18.71	17.22
FAM53B	10.31	13.52	10.26	17.79	20.53	24.59			FAM53B	21.46	21.06	20.86	19.37	20.03	18.84
DISP3	0.42	0.67	0.3	1.13	1.4	2.27			DISP3	1.21	1.45	1.24	1.93	1.87	1.88
MYL3	0.39	0.45	0.45	1.17	1.58	1.87			MYL3	0.75	0.84	0.76	0.99	1.24	1.07
ENSG00000273162	4.32	4.16	4.75	9.62	8.55	7.65			ENSG00000273162	5.51	5.59	6.74	9.01	9.26	10.74
ENSG00000269421	1.24	0.99	0.68	2.96	2.4	2.13			ENSG00000269421	1.49	2.15	2.14	2.81	3.46	3.83
RNU6-216P	0	1.3	0	2.3	1.52	0.81			RNU6-216P	0.57	0	0	2.8	2.49	0
FXYD7	1.53	1.43	2.27	3.08	3.44	5.07			FXYD7	1.44	1.31	1.29	3.82	3.53	3.04
SCLY	10.79	10.97	11.8	17.56	18.74	25.5			SCLY	7.26	7.24	7.36	14.34	15.74	14.63
MAN2A1	39.39	40.35	28.11	68.79	66.8	57.88			MAN2A1	52.43	57.21	55.64	84.94	82.58	85.45
TIMM10	72.36	66	81.85	143.69	145.93	102.55			TIMM10	72.7	72.36	74.45	100.4	98.96	99.47
MIR3181	0	0	0	0	0	2.31			MIR3181	0	0	0	0	0	0
SNORA13	1.11	0	1.45	2.88	2.37	1.59			SNORA13	0.44	0.86	0	0	2.43	2.75
FGF3	0	0	0.04	0.68	0.77	0.93			FGF3	0	0	0	0.19	0.76	0.37
EFNB1	17.11	20.42	15.52	27	28.75	40.44			EFNB1	37.94	36.57	38.05	22.88	24.11	22.58
CRYBB1	1.14	1.26	1.86	2.49	3.94	3.41			CRYBB1	3.64	3.61	2.98	4.43	5.03	4.76
PELI2	5.48	5.86	4.33	10.15	9.97	9.89			PELI2	8.53	8.62	9.4	10.92	11.26	11.11
ENSG00000239906	2.29	14.4	14.77	11.28	17.08	29.55			ENSG00000239906	6.77	9.69	8.44	25.82	25.82	23.91
CACNA1I	2.17	2.6	1.99	3.74	4.18	6.33			CACNA1I	3.2	3.97	3.84	3.79	4.08	4
OPN3	1.63	1.72	1.13	2.86	3.6	3.76			OPN3	1.91	2.08	1.38	4.42	3.39	4.65
DEPTOR	0.92	1.05	0.65	2.16	2.39	2.38			DEPTOR	1.56	1.86	1.77	4.73	3.49	4.18
SLC16A6	0.43	0.56	0.25	1.58	1.44	1.47			SLC16A6	0.25	0.3	0.26	1.36	1.22	1.42
PROM2	0.59	0.58	0.79	1.69	1.71	2.36			PROM2	0.55	0.82	0.8	2.84	2.66	2.63
EIF3C	20.7	19.44	18.57	25.33	31.32	49.33			EIF3C	21.14	28.89	21.26	37.77	30.65	26.86
RCC1	53.35	57.2	50.8	86.27	94.21	106.66			RCC1	67.45	63.87	65.68	76.94	81.46	76.63
PPP4R3B-DT	4.76	5.02	4.7	9.57	9.99	8.29			PPP4R3B-DT	7.08	6.12	8.15	7.39	7.74	7.16
EXOSC10-AS1	0.75	1.24	0.75	2.5	2.06	2.57			EXOSC10-AS1	0.86	2.14	1.1	1.27	0.94	0.68
SNORD6	11.16	16.71	12.37	22.33	31.3	19.67			SNORD6	14.58	14.81	11.41	22.37	25.68	16.44
RPSAP54	1.09	1.33	0.95	3.73	2.94	1.57			RPSAP54	3.4	2.76	3.5	2.24	2.63	2.77
PCDH11X	0.88	0.96	0.7	2.43	2.18	2.16			PCDH11X	1.16	1.25	1.27	4.61	4.3	4.51
ENSG00000279140	1.7	1.04	2.54	2.67	4.91	4.02			ENSG00000279140	3.68	3.92	4.22	4.4	4.03	3.59
ENSG00000237550	55.69	38.53	165.02	111.37	171.05	176.98			ENSG00000237550	246.88	236.4	212.88	189.91	201.17	187.83
RABGGTB	75.82	73.53	57.23	140.33	126.68	99.51			RABGGTB	108.02	97.11	94.74	103.24	108.94	107.55
TMEM171	0.95	0.47	0.72	1.8	1.83	2.43			TMEM171	1.14	1.87	1.27	2.24	2.38	2.34
SNORD19C	6.82	3.57	3.39	8.83	8.29	9.45			SNORD19C	3.89	2.99	6.97	8.44	13.61	10.99
PRMT6	26.62	29.88	20.72	45.43	47.44	45.46			PRMT6	10.45	10.2	9.91	28.99	31.69	29.49
LARGE2	18.85	21.42	19.84	27.24	31.87	49.05			LARGE2	10.91	10.32	11.55	32.37	34.79	31.51
TES	51.97	55.01	50.39	93.66	95.66	90.15			TES	70.37	77.52	71.6	120.47	119.99	114.73
CACNA1A	0.44	0.54	0.46	1.24	1.26	2.32			CACNA1A	0.5	0.45	0.51	2.95	2.91	2.99
UBASH3B	2.37	2.14	1.94	4.69	4.22	4.73			UBASH3B	1.71	2.14	1.8	4.57	4.81	4.46
KLF13	21.61	25.1	22.41	38.11	41.26	44.62			KLF13	43.92	45.42	46.16	47.59	45.75	48.56
ARNT2	7.39	8.74	8.03	13.21	14.47	17.14			ARNT2	3.07	3.6	2.88	10.35	9.02	9.23
XKR7	0.88	0.87	0.84	2.07	2.12	2.65			XKR7	0.18	0.16	0.14	2.74	2.14	2.76
RTN4RL2	1.35	1.22	1.1	2.19	2.16	4.39			RTN4RL2	0.81	0.87	1.01	2.54	2.63	3.08
ENSG00000286264	2.86	4.15	2.45	4.95	8.14	5.84			ENSG00000286264	8.25	7.39	7.69	8.35	9.76	9.52
RBPMS	41.72	38.6	46.26	66.58	67.73	90.75			RBPMS	40.32	42.58	41.16	87.6	88.32	89.33
SNORD116-17	1.61	1.47	0.7	1.04	5.14	2.75			SNORD116-17	0.64	0	2.47	4.44	4.92	7.37
FBP1	1.14	1.39	1.44	2.57	3.33	3.36			FBP1	0.1	0.36	0.13	1.73	1.85	1.67
CTU2	11.87	15.51	10.43	17.3	21.7	29.77			CTU2	12.56	12.43	12.13	19.46	19.95	18.22
DDAH1	6.28	6.09	6.41	11.22	12.27	11.81			DDAH1	1.65	1.56	1.44	12.14	10.92	11.15
TP53	65.97	68.95	73.84	106.95	116.61	145.76			TP53	37.05	38.7	36.13	101.2	99.49	98.63
IVNS1ABP	359.14	368.37	260.21	603.06	598.19	537.44			IVNS1ABP	674.47	666.65	677.46	552.13	559.33	557.1
SF3B5	157.81	189.77	191.22	290.62	355.18	303.51			SF3B5	225.66	213.38	220.9	267.07	268.48	255.95
SYT14	1.73	1.52	1.25	3.79	3.68	2.71			SYT14	1.66	2.11	1.66	3.93	3.84	3.86
LINC00237	5.24	5.1	5.03	8.88	9.75	10.65			LINC00237	8.02	8.9	7.94	9.05	9.37	9.89
TCP11L2	2.45	2.54	2.1	4.35	5.43	4.95			TCP11L2	4.33	4.97	5.17	7.37	7.12	7.35
SCARNA12	10.15	8.2	7.4	15.09	16.93	15.49			SCARNA12	13.58	13.91	10.1	20.3	22.98	22.23
NOSIP	73.78	102.76	75.74	130.51	141.5	173.48			NOSIP	132.02	126.18	126.71	133.71	139.21	139.31
RNU6-343P	0	0	0	0	2.27	0			RNU6-343P	1.14	2.19	0.73	2.8	2.49	4.52
IRX4	7.99	10.38	7.93	11.74	12.73	23.98			IRX4	14.19	14.17	14.63	20.56	22.02	21.15
ADAMTS3	3.44	3.97	2.69	6.73	7.16	6.11			ADAMTS3	6.04	7.03	6.17	5.53	5.64	6.09
CENPVL3	2.58	2.96	2.18	4.89	6.58	4.35			CENPVL3	1.28	1.29	0.56	3.23	2.12	3.01
ENSG00000288271	1.38	1.35	0.98	3.82	2.93	2.03			ENSG00000288271	3.14	3.38	3.99	2.88	3.05	3.28
ENSG00000259397	0.71	0.68	0.35	1.12	1.94	2.26			ENSG00000259397	0.08	0.39	0.21	0.96	1.15	1.14
CRYBG2	1.09	1.27	1	2.28	2.49	3.39			CRYBG2	1.58	1.81	1.7	4.09	4.11	4.18
MICAL1	30.64	34.39	31.27	45.5	50.85	74.89			MICAL1	45.77	45.68	46.49	58.75	61.9	58.25
LHFPL4	4.78	5.91	5.55	8.91	9.92	11.93			LHFPL4	5.94	5.81	6.23	14.04	13.32	12.18
ZSCAN2	6.63	7.79	6.45	11.89	12.1	14.89			ZSCAN2	10.21	10.13	10.66	14.8	14.93	16.6
MCM2	65.68	91.03	60.51	102.69	117.31	163.37			MCM2	81.8	81.06	81.96	104.27	94.75	97.07
TTLL6	0.52	0.61	0.71	1.7	1.77	2.02			TTLL6	0.4	0.51	0.9	3.27	3.35	2.85
POLD1	42.55	62.89	36.1	64.84	79.04	106.6			POLD1	67.44	63.18	66.26	68.66	72.81	72.38
ENSG00000281181	0.72	1.71	0.98	1.35	4.1	2.79			ENSG00000281181	1.6	2.34	1.39	2.02	2.1	2.37
GBX2	1.67	2.32	1.75	3.26	3.51	5.55			GBX2	1.14	1.25	1.18	6.51	6.35	5.97
RNVU1-8	0	0.64	0	1.36	1.12	0.9			RNVU1-8	1.68	0.81	1.07	1.65	1.83	1.48
ZNF398	11.41	11.47	10.84	19.34	19.12	22.89			ZNF398	8.22	7.81	8.09	22.87	21.79	22.47
TSSC4	21.15	26.83	19.86	36.69	38.64	45.71			TSSC4	26.27	25.66	25.62	31.07	31.35	29.91
NOL6	17.85	21.59	19.48	29.84	32.47	43.06			NOL6	10.2	10.3	9.76	22.47	22.08	22.31
MIR6750	0	0	0	0.64	1.05	0.56			MIR6750	0	0	0	0.78	0	0
AQP3	1.01	1.06	0.74	2.1	2.33	2.73			AQP3	1.36	0.87	1.33	1.95	2.09	2.23
WBP1P2	0.17	1.48	0.76	1.68	3.69	1.09			WBP1P2	1.66	1.47	1.77	1.91	1.67	1.47
ENSG00000272115	1.07	1.86	1.73	2.87	3.25	4.27			ENSG00000272115	1.95	3.99	2.97	2.89	3.07	2.37
LINC01311	1.98	2.26	2.12	3.95	4.38	5.02			LINC01311	3.21	2.66	2.29	4.72	4.44	4.15
LRRC75A	0.93	1.35	1.03	2.39	2.5	3.13			LRRC75A	1.09	1.07	0.84	4.85	4.75	4.34
MAFK	4.69	8.02	3.83	9.02	10.68	11.42			MAFK	6.98	6.67	6.88	9.54	11.32	9.84
ADAMTS19	16.26	18.09	13.78	28.84	28.83	28.58			ADAMTS19	21.81	22.61	23.54	29.13	26.74	28.29
ZBTB3	9.76	9.28	7.85	16.1	15.13	17.94			ZBTB3	9.25	12.26	12.17	18.18	21.32	17.16
CMKLR1	0.69	0.86	0.9	2.04	2.12	2.35			CMKLR1	10.84	11.24	10.57	4.38	4.08	4.38
ABHD17B	56.51	60	41.58	94.18	98.52	85.27			ABHD17B	49.9	49.21	49.48	92.3	92.39	89.39
KMT2E-AS1	3.58	4.18	4.67	8.3	6.9	8.71			KMT2E-AS1	15.65	18.54	15.92	8.92	9.62	9.5
ENSG00000284614	5.1	6.42	3.25	9.68	9.4	8.91			ENSG00000284614	9.22	9.66	10.07	14.18	13.34	7.66
GSC2	0.06	0.15	0.07	0.77	0.78	1.17			GSC2	0.16	0.07	0.17	0.38	0.32	0.46
ENSG00000277270	1.53	1.54	1.23	2.48	3.65	3.6			ENSG00000277270	0.75	0.48	0.78	1.56	1.93	1.62
SOX9	0.68	0.6	0.54	1.57	1.3	2.53			SOX9	0.63	0.56	0.4	2.37	2.81	2.46
POLRMT	36.97	50.17	35.55	55.2	65.7	95.13			POLRMT	65.86	64.34	68.95	71.43	70.31	68.05
TLCD1	16.65	17.71	19.73	34.06	31.93	30.49			TLCD1	7.57	8.21	7.27	22.68	21.79	23.12
SNX22	1.65	1.82	1.68	3.21	3.81	4.18			SNX22	4.17	4.24	4.29	5.51	5.6	5.78
PURPL	2.1	1.9	1.74	4.46	4.12	3.64			PURPL	1.02	1.62	1.14	6.96	7.45	6.86
PKMYT1	28.19	40.46	25.42	38.53	48.88	78.58			PKMYT1	32.13	33.39	33.65	39.85	45.18	41.76
CHGB	0.63	0.57	0.89	2.06	1.47	2.33			CHGB	1.01	1.06	1.23	2.3	2.13	1.72
GULP1	12.53	12.61	9.83	24.33	22.98	15.78			GULP1	16.12	17.34	15.69	25.24	26.05	25.48
DPH2	22.2	23.54	21.31	35.28	37.93	45.7			DPH2	12.4	11.86	12.68	26.44	27.16	25.59
EEF1AKMT4	2.66	3.84	3.64	6.88	6.87	6.11			EEF1AKMT4	4.49	5.19	4.27	7.95	6.5	7.28
TPST2	19.47	24.03	18.5	33.91	34.55	41.62			TPST2	27.36	27.01	27.4	39.27	41.87	38.75
AK4P3	0.81	0.92	0.44	1.72	2.34	1.93			AK4P3	1.38	1.98	1.97	1.52	1.71	2.14
ZNF860	1.11	1.21	0.88	2.61	2.45	2.72			ZNF860	0.35	0.42	0.47	2.08	2.29	2.35
CARMIL2	3.73	4.75	3.63	5.71	7.13	10.43			CARMIL2	1.32	1.43	0.97	8.38	7.82	8.71
POLR1B	10.57	10.53	9.79	18.43	18.31	19.17			POLR1B	7.1	6.46	6.95	14.21	12.67	13.19
ABHD15	1.82	2.24	1.88	3.75	3.32	5.47			ABHD15	1.96	1.94	1.73	3.81	4.63	3.99
SNORD19B	6.17	4.3	3.07	11.41	10.32	4.02			SNORD19B	4.22	6.77	5.41	6.25	6.93	10.56
CRIP2	1.5	1.44	1.34	2.66	3.01	3.98			CRIP2	4.58	4.21	5.08	3.95	6.06	5.86
PES1	53.36	64.55	56.69	95.96	97.62	112.01			PES1	57.75	54.49	54.52	85.18	85.07	84.14
C17orf67	1.45	1.62	1.74	2.82	3.71	4.04			C17orf67	1.25	1.87	1.86	3.35	3.11	2.59
SDHAF1	14.29	17.06	13.24	21.01	24.45	34.09			SDHAF1	16.98	15.02	17.23	20.89	20.97	20.64
ENSG00000225913	2.1	1.92	1.3	3	3.82	4.61			ENSG00000225913	3.23	2.41	2.91	4.71	4.57	5.48
SFRP5	0.16	0.22	0.27	0.81	1.26	1.26			SFRP5	0.57	0.33	0.64	1.27	1.48	1.5
BAHD1	24.87	29.41	24.82	39.87	42.58	56.93			BAHD1	24.77	25.08	25.83	43.91	45.94	42.95
ZBTB12	26.26	31.75	20.7	43.52	43.44	51.73			ZBTB12	31.33	29.01	30.67	30.72	31.15	30.36
POLR3E	21.41	26.53	19.25	33.48	36.2	49.01			POLR3E	22.01	23.83	24.69	37.5	37.55	36.09
WDR12	14.99	14.76	13.18	28.04	25.44	23.13			WDR12	16.82	17.74	17.14	21.92	21.41	22.48
NME2P1	5.37	4.15	5.45	15.05	8.18	4.9			NME2P1	9.86	14.02	13.72	11.55	11.55	9.58
CEBPA-DT	1.89	3.16	2.02	4.62	5.23	4.59			CEBPA-DT	2.93	2.95	2.58	5.15	5.26	4.96
FTH1	323.96	552.96	365.64	494.12	708.87	951.04			FTH1	719.3	680.18	686.71	654.88	656.41	665.06
KLK10	0.09	0.23	0.18	0.67	0.91	1.48			KLK10	0.18	0.1	0.16	2.26	1.92	1.94
FAU	285.71	288.89	332.59	585.64	594.59	392.65			FAU	607.96	573.32	583.26	570.48	579.83	585.63
RASEF	0.49	0.45	0.24	1.52	1.34	1.37			RASEF	0.28	0.18	0.21	2.19	1.84	2
FBXW7	13.23	12.82	10.2	21.59	21.27	22.02			FBXW7	10.45	11.81	11.24	15.37	15.63	14.45
ENSG00000249456	2.67	7.24	1.86	5.7	5.11	11.72			ENSG00000249456	8.95	7.89	10.1	7.78	6.99	6.39
RORB-AS1	0	0.04	0.16	0.73	0.94	0.86			RORB-AS1	0.15	0.05	0.13	0.64	0.77	0.49
UNC5D	4.54	4.87	4.1	8.76	8.49	8.28			UNC5D	4.18	4.45	4.55	14.2	13.22	13.85
WDR46	41.48	52.93	42.06	73.88	76.97	87.13			WDR46	43.28	40.21	39.18	62.46	66.95	63.33
ENSG00000277437	0	0.74	0	0.79	1.29	1.38			ENSG00000277437	0	0.93	1.24	0	1.06	1.71
ENSG00000261172	8.56	8.02	7.72	6.85	14.49	22.81			ENSG00000261172	5.65	5.14	4.37	21.87	30.76	20.89
SLC6A6	66.28	71.1	69.96	106.95	113.88	139.36			SLC6A6	58.63	66.02	65.75	111.09	103.85	106.31
HINT2	0	0.07	0	0.37	1.34	0.59			HINT2	0.91	0.79	0.82	0.81	0.7	0.8
RABEP2	9.83	13.2	7.63	14.36	16.74	24			RABEP2	10.38	10.63	9.32	15.32	16.64	16.11
ENSG00000290021	0	0.25	0.18	1.08	0.89	0.95			ENSG00000290021	0.67	1.6	0.85	1.81	1.82	1.91
CEBPA	0.31	0.89	0.79	1.25	1.45	2.91			CEBPA	0.41	0.42	0.35	1.57	1.49	1.71
FBXO2	48.58	65.73	44.84	83.1	95.09	98.43			FBXO2	56.47	54.59	54.72	99.55	98.84	94.85
BAMBI	43.67	47.3	39.09	72.69	72.09	81.53			BAMBI	48.16	49.19	49.39	68.28	69.68	70.43
STK17B	4.47	4.21	3.43	8.46	7.67	6.9			STK17B	14.63	15.42	14.88	12.45	14.47	13.35
SPOCK2	0.58	0.48	0.48	1.5	1.64	1.68			SPOCK2	0.28	0.32	0.3	2.54	2.99	2.44
RAB6B	1.81	1.77	1.7	3.36	3.91	3.99			RAB6B	2.79	3.01	2.54	4.52	3.96	4.21
SNORA33	8.55	6.95	7.44	17.33	13.94	10.4			SNORA33	4.55	7	6.41	17.49	12.93	12.85
MRPL12	14.68	19.38	17.96	27.51	36.08	28.13			MRPL12	21.63	20.19	19.96	27.39	29.4	28.03
NFE2L3	27.65	27.31	20.93	45.18	39.89	47.58			NFE2L3	13.72	14.45	14.86	46.62	46.89	47.75
NOVA2	0.09	0.16	0.13	0.74	0.94	1.13			NOVA2	0.01	0.03	0	1.29	1.35	1.13
RECQL4	39.93	53.31	35.17	54.45	64.95	103.41			RECQL4	48.19	47.56	49.7	57.99	61.15	55.84
AURKB	174.08	203.84	194.95	309.57	327.21	349.22			AURKB	426.33	423.31	414.42	332.31	318.76	342.63
IRF4	0.1	0.09	0.24	0.99	1.05	0.85			IRF4	0.63	0.67	0.72	0.78	0.68	0.67
ENSG00000255182	4.42	5.23	2.51	6.95	6.72	9.36			ENSG00000255182	6.05	6.24	6.55	7.17	9.13	7.5
GPR50-AS1	0	0.2	0.12	0.59	0.88	1.23			GPR50-AS1	0.07	0.14	0.14	0.5	0.84	0.61
MRPL36	35.96	40.28	44.72	75.33	72.03	62.45			MRPL36	36.91	35.98	36.23	56.29	52.89	56.24
GLTP	30.9	29.67	30.7	49.33	51.33	58.16			GLTP	29.16	28.55	28.34	77.24	78.04	74.11
ENSG00000286989	0.97	1.04	0.63	2.23	1.77	2.68			ENSG00000286989	1.29	1.21	1.78	2.33	2.3	2.28
RPS27AP16	47.51	50.27	59.13	124.5	94.67	52.09			RPS27AP16	129.87	125.64	131.91	92.83	97.53	89.53
TMEM151B	0.07	0.07	0.08	0.74	0.65	1.13			TMEM151B	0.02	0.1	0	0.73	0.89	0.79
COMMD10	28.3	31.63	23.2	54.08	51.61	38.9			COMMD10	34.7	34	33.32	48.27	48.44	52.39
FARSA	62.88	90.14	70.1	117.41	123.1	143.94			FARSA	85.34	80.76	78.91	104.72	95.41	102.03
MIR7974	0	0	0	0	0	2.14			MIR7974	0.75	0	0	0.74	0	2.64
ENSG00000267655	2.18	1.14	1.63	3.96	3.64	3.02			ENSG00000267655	1.24	1.43	1.27	2.94	2.81	2.56
SNRPEP4	20.44	15.22	24.04	52.23	32.2	19.98			SNRPEP4	40.7	36.5	33.11	28.01	33.36	30.68
RPL30	1073.91	1248.6	1227.26	2237.85	2313.16	1531.41			RPL30	2613.78	2499.98	2467.81	2223.56	2335.16	2239.44
STIM1-AS1	0.3	0.64	0.13	1.07	2.39	0.51			STIM1-AS1	1.68	1.5	3.07	1.42	1.57	1.8
FAT4	1.42	1.27	1.09	2.72	2.91	2.98			FAT4	1.98	2.31	2.04	3.72	3.29	3.41
COX6A1	119.73	109.09	166.56	229.16	306.7	143.32			COX6A1	330.04	317.4	305.13	276.92	279.98	274.64
NID2	1.08	1.46	1.1	2.2	2.61	3.56			NID2	1.09	1.44	1.54	3.52	3.48	4
NES	94.15	100.61	79.52	161.21	160.76	149.67			NES	95.42	85.88	91.71	179.67	185.62	172.79
MBP	8.01	9.12	7.94	14.28	14.41	16.35			MBP	5.51	5.47	5.87	18.88	18.35	18.62
ENSG00000241494	168.95	225.42	102.47	290.26	291.28	270.8			ENSG00000241494	348.61	343.16	327.77	287.58	321.27	295.73
UGP2	136.9	136.98	106.01	243.8	217.62	190.7			UGP2	149.23	152.51	147.07	274.35	272.81	282.08
ENSG00000256513	0.17	0	0.15	1	1.09	0.59			ENSG00000256513	0.14	0.53	0.7	0.81	1.34	1.33
C4orf51	6.06	5.35	4.92	9.49	10.11	10.47			C4orf51	7.2	8.43	8.21	20.19	21.59	22
SRSF1	45.59	54.61	30.99	86.79	79.98	59.78			SRSF1	62.34	63.79	64.12	58.07	58.15	56.85
UBB	461.28	623.1	492.14	875.23	999.44	824.2			UBB	1162.69	1187.52	1181.74	972.7	1078.89	1001.97
PTPRG	41.58	46.76	35.98	67.24	69.36	78.16			PTPRG	53.02	61.9	59.73	77.66	75.52	74.2
LDHB	157.68	153.21	107.87	281.04	279.09	158.2			LDHB	292.47	266.55	263.68	242.34	252.11	261.99
ZFP42	33.55	34.83	27.65	55.17	56.1	54.93			ZFP42	1.87	2.1	2.2	93.19	93.96	92.39
ENSG00000273786	0.54	0.26	0.28	1.19	1.73	1.05			ENSG00000273786	0.78	1	0.44	1.36	1.23	1.07
TNKS1BP1	32.95	42.24	32.85	54.54	60.06	72.07			TNKS1BP1	31.3	30.49	31.58	49.71	50.9	48.31
ZWINT	84.24	95.55	71.34	148.02	143.16	139.77			ZWINT	77.46	82.36	81.48	103.79	105.39	104
SNHG14	19.79	18.97	15.68	32.03	32.8	30.24			SNHG14	13.34	15.81	15.12	38.39	35.88	37.29
ENSG00000284698	1.68	2.86	1.75	3.04	4.28	5.54			ENSG00000284698	1.61	4.89	2.74	3.69	5.85	3.31
FOXO4	13.17	16.61	13.15	23.34	25.69	26.38			FOXO4	23.35	24.56	23.75	27.29	26.52	26.08
ODAD3	2.07	2.1	2.24	3.53	4.69	4.84			ODAD3	4	4.08	3.35	7.5	8.17	7.65
CRIP3	5.89	6.27	7.37	11.92	11.13	12.4			CRIP3	6.7	7.85	6.15	14.36	14	15.32
GCDH	38.66	50.48	37.95	66.09	71.58	81.29			GCDH	43.43	45.07	46.14	60.38	58.11	60.89
CTDP1	25.98	35.11	23.18	37.9	44.96	63.04			CTDP1	13.66	13.04	14.06	33.29	35.25	32.55
LINC02979	5.06	5.23	3.3	9.46	8.07	7.77			LINC02979	6.73	5.94	6.32	5.42	7.36	8.71
TENM3-AS1	1.64	2.02	1.79	3.65	3.53	4.23			TENM3-AS1	1.02	1.4	1.3	2.61	2.66	2.47
TTC39C	3.32	3.57	3.48	6.34	6.86	6.6			TTC39C	3.82	4.21	4.27	11.27	11.38	11.12
NACA2	1.48	0.34	1.05	3.78	2.17	1.06			NACA2	3.77	3.28	2.08	2.55	2.02	3.4
TTLL12	64.49	82.21	67.43	91.89	104.69	170.61			TTLL12	83.69	83.46	85.97	87.45	84.33	84.33
PDPN	26.26	27.29	28.08	44.34	45.96	50.97			PDPN	20.8	21.55	22.24	50.1	48.28	48.82
ENSG00000257002	0.3	0.48	0.52	1.34	1.58	1.41			ENSG00000257002	1.66	1.37	1.42	2.96	1.73	2.65
ENSG00000216285	20.72	29.7	14.84	39.23	42.65	31.47			ENSG00000216285	59.83	66.56	66.71	56.64	54.67	53.76
YDJC	17.87	22.48	19.37	26.29	32.55	45.02			YDJC	19.32	17.82	18.61	25.98	27.63	24.83
ENSG00000256663	5.62	8.41	5.89	9.1	12.46	14.49			ENSG00000256663	3.99	3.76	3.62	5.08	5.86	4.99
LSM1	29.6	38.79	28.37	54.27	59.95	52.69			LSM1	44.83	44.64	43.1	50.03	52.31	51.57
SNORD96A	66.57	67.46	52.24	104.37	125.68	89.29			SNORD96A	62.88	71.29	65.18	109.25	103.09	103.72
KAT2A	24.73	28.27	26.08	36.52	41.64	58.61			KAT2A	27.62	28.8	27.86	43.51	44.47	41.11
TMEM191C	1.27	1.51	1.05	2.82	2.77	3.04			TMEM191C	2.95	2.79	3.71	4.53	4.02	4.35
ATXN7L2	2.58	2.81	2.5	4.29	4.68	6.57			ATXN7L2	3.49	3.74	4.41	5.4	6.09	5.19
ARHGEF40	36.84	45.87	35.49	55.25	63.44	84.59			ARHGEF40	36.81	37.08	36.48	59.13	63.09	59.77
ENSG00000274721	3.06	0.75	1.07	4.75	3.91	1.75			ENSG00000274721	2.93	0.94	2.5	8.19	5.88	9.92
CHEK2	89.34	82.59	79.74	148.6	144.67	137.07			CHEK2	106.24	110.17	106.34	173.5	178.79	181.45
SH2D5	2.34	2.57	2.02	4.19	4	5.7			SH2D5	1.82	1.24	1.4	3.61	3.57	3.23
RUNX3	0.39	0.39	0.43	1.02	1.11	2.03			RUNX3	0.98	1.19	1.46	2.35	2.16	2.43
ENSG00000262147	0.7	2.41	1.83	4.22	3.22	3.06			ENSG00000262147	5.76	7.51	4.05	4.4	2.24	4.76
GEMIN8P4	3.25	3.16	2.92	5.39	5.73	6.84			GEMIN8P4	4.38	4.6	4.78	7.2	5.76	5.44
OCIAD2	72.95	75.21	82.32	149.64	139.73	104.49			OCIAD2	114.38	118.91	114.6	159.85	151.78	159.38
RPL32P18	15.8	12.73	12.49	27.38	25.49	18.95			RPL32P18	29.71	26.07	31.18	27.44	27.88	30.95
BMPR1A	50.12	53.33	41.88	84.12	83.58	81.38			BMPR1A	38.81	44.18	41.95	78.24	76.6	76.59
LPAR6	7.25	7.19	5.15	14.51	11.74	9.14			LPAR6	11.21	12.87	11.72	17.05	18.62	18.07
TLE1P1	0.75	0.92	0.88	1.22	2.41	2.8			TLE1P1	0.5	0.39	0.26	0.69	1.21	0.97
FLJ20021	1.17	1.35	1.19	2.15	2.57	3.68			FLJ20021	1.61	2.55	2.4	4.16	4.95	3.54
KLF4	0.78	0.95	0.68	1.68	1.53	2.98			KLF4	1.49	1.45	1.34	1.53	1.85	1.4
PFAS	51.82	62.77	48.68	77.8	88.62	112.91			PFAS	38.37	40.25	40.14	73.03	73.19	70.71
SNORD116-25	0	1.47	0	1.04	1.71	1.84			SNORD116-25	1.29	0	0	0.63	1.41	1.7
RPL37P2	2.84	1.42	8.76	9.19	8.24	6.77			RPL37P2	6.39	5.75	7.91	10.16	9.68	7.09
URB1	9.59	12.12	9.39	15.28	17.13	22.47			URB1	7.22	7.64	7.31	14.98	14.11	14.16
ACTG1P25	0.83	0.72	0.86	1.36	2.07	2.75			ACTG1P25	1.17	1.25	1.01	1.93	1.84	1.89
ENSG00000289075	4.23	4.52	3.83	8.03	7.92	7.48			ENSG00000289075	2.54	2.39	2.29	8.2	7.96	8.3
ENSG00000275457	1.98	2.64	1.92	3.35	4.45	5.38			ENSG00000275457	1.82	2.69	2.49	2.33	2.39	3.27
BOLA3	32.83	38.49	31.37	64.26	60.06	51.91			BOLA3	64.36	70.01	59.48	55.79	59.4	58.21
DOCK5	2.17	2.16	2.07	4.08	4.22	4.64			DOCK5	2.51	2.78	2.97	5.41	5.92	5.35
PITPNC1	13.34	13.58	11.58	20.49	21.48	25.4			PITPNC1	15.96	16.5	16.36	25.43	24.46	23.62
PDE3B	7.24	7.29	5.11	11.9	11.33	12.15			PDE3B	4.39	4.74	4.88	8.22	7.44	7.88
SLC7A8	43.9	50.12	54.43	73.65	77.27	102.76			SLC7A8	26.79	27.7	28.57	98.79	93.61	96.94
MID1	5.26	4.87	4.53	8.83	8.67	9.43			MID1	5.62	5.93	6.5	10.86	10.58	10.78
BNIP3P9	3.08	4.57	2.22	8.41	5.13	5.27			BNIP3P9	9.2	9.98	12.73	8.65	8.42	9.72
ENSG00000272153	3.77	3.66	1.7	5.96	5.94	5.65			ENSG00000272153	2.23	3.11	3.14	7.8	8.64	7.47
CHST15	9.17	10.03	9.37	15.01	15.44	20.03			CHST15	6.48	6.66	6.25	9.65	9.55	9.95
GNAO1	6.91	7.13	7.14	10.29	11.32	16.35			GNAO1	4.22	4.91	4.62	8.11	7.54	8.11
AR	2.01	2.1	2.07	4	4.05	4.5			AR	2.54	3.08	2.87	4.36	4.53	4.19
FERMT1	2.84	2.94	2.62	5.18	5.57	5.56			FERMT1	2.05	2.54	2.42	7.1	6.79	6.87
MRPL24	23.2	26.97	28.27	51.77	45.87	37.27			MRPL24	39.59	39.81	42.28	50.7	49.63	52.02
GABRQ	2.32	2.25	2.34	4.15	4.58	5.05			GABRQ	1.18	1.32	1.12	5.84	5.27	5.15
PCED1B	6.71	7.37	7.42	11.58	11.57	15.32			PCED1B	9.72	10.45	9.13	16.49	17.84	17.25
ENSG00000284655	5.1	6.01	5.92	8.14	12.29	10.46			ENSG00000284655	8.68	12.27	18.06	19.26	20.76	19.39
GSTO1	294.37	272.49	252.66	518.76	490.26	379.57			GSTO1	747.7	733.82	734.68	511.3	534.39	531.84
RPS14	534.09	601.4	531.18	1068.7	1044.66	707.89			RPS14	1231.75	1226.22	1233.78	1107.72	1116.66	1121.08
NAP1L2	10.91	10.95	8.16	19.68	20.12	13.04			NAP1L2	9.96	10.56	10.2	18.16	17.9	17.78
IRS2	11.58	13.35	10.37	16.08	17.26	28.4			IRS2	22.59	22.7	23.71	21.59	22.72	21.42
GRWD1	18.53	23.87	19.2	29.84	34.26	42.09			GRWD1	15.34	14.57	14.86	23.21	22.86	22.68
MIR3129	0	0	0	0	2.07	0			MIR3129	0	0	0	0	0	0.69
BOLA2B	1.08	0.87	0.5	2.99	2.73	0.49			BOLA2B	0.59	0.79	0.64	0.85	0.9	0.76
NOCT	24.05	26.7	25.28	38.9	41.21	50.44			NOCT	35.05	35.35	33.73	47.47	52.09	48.17
MDFIC	4.76	5.44	3.65	9.24	8.91	7.32			MDFIC	5.44	6.1	6.75	6.48	5.91	6.16
METRNL	11.49	14.86	11.57	17.61	19.26	29.25			METRNL	19.44	17.86	18.77	21.15	20.97	22.02
EIF5A	718.62	726.42	793.2	1237.57	1302.8	1241.62			EIF5A	800.82	765.21	760.89	1017.94	1125.03	1041.95
MRM3	17.27	17.35	15.33	27.31	29.4	29.71			MRM3	15.63	15.66	16.12	27.52	24.97	27.44
DOC2B	1.64	2.15	1.85	3.15	3.65	4.79			DOC2B	1.51	1.35	1.5	3.03	2.83	2.85
SRM	84.78	96.97	98.52	128.52	148.66	198.12			SRM	102.5	95.4	102.88	135.61	134.15	130.72
H3C7	0.6	1.1	0.39	1.55	2.07	1.97			H3C7	3.23	2.42	2.61	3.19	2.75	2.22
RPL23A	603.79	894.59	613.3	1169.32	1273.78	1122.39			RPL23A	1556.65	1421.42	1409.02	1289.82	1391.38	1326.63
NDUFA5	16.76	17.39	12.85	33.65	29.68	18.04			NDUFA5	28.12	28.41	27.64	26.2	25.46	25.01
RNU6-1266P	0	0.86	0.61	1.83	1.5	1.21			RNU6-1266P	1.13	1.08	0.72	0.56	1.85	0.5
MIR6889	0	0	0	0	1.34	0.72			MIR6889	0	0	0	0	1.1	0
ENSG00000275857	20.2	23.75	18.85	39.82	40.88	27.26			ENSG00000275857	38.79	45.84	40.36	38.67	40.1	39.72
RNU7-47P	0	0.73	1.04	3.09	1.27	0.68			RNU7-47P	0	1.84	0	1.88	4.17	0.84
ENSG00000243018	0.69	1.46	1.49	1.78	3.28	3.13			ENSG00000243018	1.92	2.9	2.45	1.89	3.29	2.9
ANAPC15	9.27	12.9	9.1	19.34	19.56	15.85			ANAPC15	20.53	20.23	21.66	17.22	18.15	17.55
VWA1	5.31	6.39	4.51	7.58	7.85	13.93			VWA1	5.43	5.63	6.22	10.23	10.64	9.81
BUB1B	86.8	83.57	69.59	137.22	134.3	134.72			BUB1B	87.12	94.14	92.99	136.09	134.31	136.73
WWC1	8.11	9.08	7.45	12.71	14.06	16.77			WWC1	4.08	4.02	3.82	12.34	11.91	11.96
PPP2CA	15.88	23.65	11.22	26.67	30.1	30.73			PPP2CA	19.58	18.77	19.39	22.82	22.3	21.2
PANK1	19.08	21.33	16.88	34.81	31.86	31.81			PANK1	21.97	23.87	23.69	24.61	23.03	25.38
ENSG00000269883	0.1	0.1	0.08	0.87	0.72	0.93			ENSG00000269883	0.18	0.17	0.33	1.03	1.28	1.42
RPL39	2005.55	1452.06	1816.2	3898.36	3232.08	1744.28			RPL39	4217.33	4209.14	4130.02	3282.24	3285.09	3262.28
LINC00428	8.81	10.55	7.95	14.36	16.32	17.31			LINC00428	3.91	4.01	2.67	18.24	21.93	17.7
MISP3	1.12	1.14	1.38	2.2	2.78	3.19			MISP3	1.27	1.47	1.34	4.08	3.22	3.52
ENSG00000235023	1.01	1.61	1.54	2.94	3.18	2.92			ENSG00000235023	2.15	2.01	2.31	3.23	2.94	3.05
PSRC1	51.96	59.33	57.24	88.48	92.62	104.32			PSRC1	128.34	124.4	125.31	82.01	85.94	84.81
CENPM	25.43	30.47	24.55	38.8	48.09	50.42			CENPM	31.67	31.1	28.26	36.99	39.84	36.07
KLK13	0.51	0.56	0.92	1.47	2.02	1.9			KLK13	0.76	1.24	1.01	2.82	3.16	2.29
CHAF1A	71.96	81.42	65.5	108.32	110.71	150.55			CHAF1A	68.73	67.42	70.97	116.77	114.14	114.27
RCC2	293.4	359.12	279.87	456.54	539.56	570.93			RCC2	314.64	323.42	322.89	425.15	424.11	407.23
PTGFRN	32.32	33.23	29.71	50.33	52.28	59.31			PTGFRN	40.19	42.52	42.61	54.45	51.36	53.33
MTHFD1	25.55	29.77	24.34	42.52	44.27	48.89			MTHFD1	25.27	25.51	25.97	44.87	44.5	45.61
HRK	0.38	0.29	0.33	1.26	1.27	1.18			HRK	0.17	0.19	0.16	0.67	0.73	0.71
BICDL1	2.36	3.01	2.2	4.03	4.13	6.57			BICDL1	1.34	1.07	1.74	4.03	3.64	3.53
ENSG00000227598	1.92	1.17	2.18	3.36	3.89	3.62			ENSG00000227598	1.54	1.48	1.97	1.97	3.19	2.58
GBX1	0.16	0.45	0.32	1.08	1.56	0.95			GBX1	2.67	2.75	3.33	1.89	1.39	1.44
TRIAP1	59.92	60.27	47.73	111.2	99.75	72.63			TRIAP1	79.38	75.92	81.25	84.56	82.16	85.11
PCSK5	2.28	2.28	1.9	3.92	4.3	4.64			PCSK5	2.8	3.09	3.03	5.45	4.8	5.19
TIMM44	42.77	52.32	43.63	69.87	71.28	93.44			TIMM44	50.57	51.52	50.78	62.08	66.64	63.66
ENSG00000273619	3.38	5.53	4.96	7.24	8.64	9.39			ENSG00000273619	5.05	4.62	5.82	7.56	7.46	6.69
ABCG2	0.16	0.09	0.11	0.95	0.73	0.95			ABCG2	1.02	1.17	1.32	3.65	3.26	3.12
METTL1	11.92	13.08	13.11	21.04	21.63	23.21			METTL1	6.54	7.36	7.18	12.69	12.58	13.12
TAF10	4.82	6.45	4.2	7.59	9.54	10.81			TAF10	8.54	9.48	9.37	10.47	9.67	9.42
NRF1	19.38	21.84	19.13	32.02	32.95	38.14			NRF1	23.86	23.79	23.2	29.88	28.99	29.15
TGFBR3L	0.58	0.77	0.88	1.36	1.35	3.05			TGFBR3L	0.53	0.44	0.65	1.54	1.36	1.2
HSPB9	0.27	0.25	0.35	0.79	1.15	1.54			HSPB9	0.97	1.87	0.97	1.27	1.88	1.43
NAB2	12.95	15.24	13.15	22.3	21.94	27			NAB2	14.55	16.13	15.14	23.92	23.5	23.32
ACTR3B	23.93	25.7	22.23	38.87	40.75	42.72			ACTR3B	24.9	25.8	25.18	32.58	31.82	32.24
PCYT1B	6.79	7.06	6.03	11.16	11.64	12.5			PCYT1B	4.23	4.43	4.62	13.1	12.5	13.07
NWD2	0.09	0.11	0.08	0.74	0.92	0.83			NWD2	0.23	0.2	0.17	0.19	0.23	0.23
DSTYK	8.23	8.53	7.62	13.52	14.87	14.43			DSTYK	9.72	10.32	10.38	13.34	13.8	13.21
ENSG00000289171	1.19	1.02	0.21	2.32	2.8	0.95			ENSG00000289171	2.67	3.3	3.91	2.26	1.25	2.02
RNF122	33.24	40.58	33.21	53.85	53.8	73.47			RNF122	55.28	51.66	55.74	77.38	80.45	76.97
TMX1	22.6	23.5	17.82	42.52	38.22	28.24			TMX1	28.28	30.29	28.56	41.93	37.22	39.29
TENM2-AS1	0.5	0.77	0.87	1.46	2.14	2			TENM2-AS1	0.8	0.39	0.51	1.68	2.63	2.03
SNORA51	0.56	3.42	2.44	3.27	5.97	3.52			SNORA51	4.03	4.74	3.44	8.84	10.28	7.12
MFAP3L	30.22	30.38	24.41	50.65	48.65	44.92			MFAP3L	23.45	25.31	25.38	39.99	39.41	39.76
KEAP1	38.07	51.24	39.13	61.01	66.86	88.97			KEAP1	47.63	44.89	46.25	55.7	54.63	52.75
FKBP1BP1	0	0.28	0.2	1.18	0.73	0.91			FKBP1BP1	0.36	0.53	0	1.79	2.78	2.09
MON1A	2.8	3.07	2.97	4.85	4.86	7.09			MON1A	2.45	2.1	2.36	4.6	4.11	4.39
PWP2	8.48	11.49	7.02	14.57	14.71	17.87			PWP2	12.47	10.35	10.81	14.58	14.31	12.52
LFNG	0.67	1.36	1.1	2.09	2.03	3.13			LFNG	1.72	1.75	1.88	2.44	2.84	2.72
CDCP1	2.96	2.73	2.74	4.5	5.02	6.59			CDCP1	1.58	1.82	1.39	5.05	5.16	5.27
ATAD3B	6.27	8.73	5.62	9.49	10.75	16.25			ATAD3B	5.64	5.65	5.58	8.38	9.18	8.21
ENSG00000289078	22.98	17.81	32.67	45.18	43.3	36.31			ENSG00000289078	22.62	24.71	21.36	45.14	46.02	50.72
RPL13AP6	0.61	0.3	0.53	2.51	1.29	0.62			RPL13AP6	0.97	1.67	2.35	1.52	1.48	1.62
BNC2	1.4	1.44	1.42	3.09	2.93	3.11			BNC2	1.18	1.29	1.31	3.03	2.97	3.19
ENSG00000287673	1.74	2.12	1.31	3.32	3.28	4.05			ENSG00000287673	2.08	2.12	1.61	10.88	12.4	10.24
MREG	17.58	20.16	13.8	30.66	29.68	27.75			MREG	17.06	18.31	17.6	24.51	25.67	24.09
ENSG00000228739	5.34	4.8	3.62	9.41	9.32	6.26			ENSG00000228739	6.87	8.44	7.89	5.96	6.35	7.95
MIR4481	0	0	0	0	1.31	0.7			MIR4481	0	0	0	0	0	0
RNU6-1153P	0	0	0	0.46	0.75	0.8			RNU6-1153P	1.13	0.54	0.72	0	0	0
FBXL6	23.22	33.55	20.4	32.44	41.09	57.25			FBXL6	19.25	18.62	20.05	37.96	35.41	32.48
JPT1	111.79	112.2	110.94	190.09	191.46	179.23			JPT1	198.42	184.8	189.25	178.36	182.23	176.83
ENSG00000272787	1.9	1.16	0.78	3.62	2.5	2.29			ENSG00000272787	0.71	1.8	2.17	2.37	4.19	2.44
NOB1	43.56	52.17	50.58	68.08	81.37	96.59			NOB1	79.09	73.1	73.2	94.13	96.84	95.56
NEGR1	2.9	2.75	2.37	5.51	5.41	4.46			NEGR1	1.45	1.48	1.35	3.64	3.69	3.78
FABP5	374.59	307.26	397.41	694.06	609.05	498.95			FABP5	329.32	330.22	345.82	305.93	295.21	310.9
CXCL5	0.12	0.17	0.08	1.04	0.94	0.64			CXCL5	0.22	0.61	0.56	1.84	1.38	1.82
PYCR1	63.5	94.45	62.3	100.52	109.34	159.44			PYCR1	77.28	75.78	74.18	84.82	88.09	86.03
POLE4	10.87	11.2	10.17	20.23	20.98	14.55			POLE4	15.47	16.54	15.05	19.03	17.09	17.08
SMPDL3B	8.31	11.43	7.83	12.75	16.08	19.14			SMPDL3B	1.59	1.81	1.54	14.01	15.82	14.87
SNORD46	4.99	5.21	5.58	9.22	11.37	7.72			SNORD46	7.39	9.85	13.11	14.02	19.27	8.03
MRTO4	50.11	51.74	46.89	79.03	81.76	89.14			MRTO4	38.85	37.98	38.84	57.18	57.04	55.32
PLA2G5	0.12	0	0.03	0.47	0.9	0.88			PLA2G5	0.06	0.06	0.04	0.94	1.04	0.68
ENSG00000254442	0	0	0	0.94	0.51	0.55			ENSG00000254442	0.19	0	0	1.52	1.26	2.55
TEKTIP1	11.85	13.85	10.99	16.33	18.91	27.91			TEKTIP1	17.35	22.59	23.22	23.07	23.94	22.42
SLC38A1	67.47	63.89	53.38	110.15	107.47	92.26			SLC38A1	37.32	43.32	41.95	81.72	76.61	80.47
GABRA1	0.14	0.17	0.19	0.9	1	0.93			GABRA1	0.09	0.09	0.14	0.31	0.17	0.25
SP6	1.19	1.46	1.23	2.64	2.65	3.17			SP6	2.15	2.08	2.02	2.7	2.68	2.63
CYCSP45	1.65	2.01	2.46	5.78	4	2.41			CYCSP45	3	3.07	3.61	7.59	6.16	5.96
GALNT14	0.89	0.91	0.82	1.93	2.19	2.24			GALNT14	1.01	0.94	1.27	2	2.65	2.89
TMEM237	17.51	15.33	14.76	28.45	27.28	25.54			TMEM237	13.04	14	13.67	15.86	15.88	15.92
HPCAL1	7.79	11.06	9.58	11.53	15.13	22.68			HPCAL1	7.14	6.71	6.58	19.92	19.51	18.97
NOC2L	103.39	134.99	99.34	161.79	179.33	223.26			NOC2L	135.69	128.62	138.04	168.87	169.79	162.02
BCHE	3.94	3.27	3.3	6.74	7.08	5.67			BCHE	1.62	1.77	1.92	2.4	2.96	2.54
RHOBTB2	5.08	6.36	5.5	8.21	10.21	11.77			RHOBTB2	5.49	5.5	5.58	6.69	7.04	6.87
SELENOK	53.09	50.57	45.32	108.17	91.65	50.14			SELENOK	92.91	90.48	91.85	72.49	72.54	77.29
ENSG00000276170	0.75	0.69	0.59	1.71	1.85	1.81			ENSG00000276170	4.16	3.53	3.55	6.47	5.79	7.76
SNORA3A	0	0.35	0.99	0.74	1.21	2.27			SNORA3A	1.36	0.88	2.33	0.45	0.5	2.01
MIR4633	0	0	0	0	1.99	0			MIR4633	0	0	0	0	0	0.66
UQCRH	792.48	767.25	865.94	1516.26	1484.32	1035.07			UQCRH	1454.07	1400.75	1413.72	1391.31	1436.84	1396.44
DNAJC9	21.56	28.5	15.76	34.92	34.92	41.56			DNAJC9	22.57	21.89	21.91	31.1	30.28	31.15
RSL24D1	126.66	121.95	98	252.13	194.4	131.58			RSL24D1	199.58	195.76	194.42	196.84	182.05	194.54
SCARNA9	0	0.77	0.37	1.36	1.56	0.96			SCARNA9	2.85	1.61	2.15	2.31	3.3	1.92
SLC2A4	2.35	2.77	2.79	4.53	4.65	5.95			SLC2A4	3.17	3.04	3.2	6.06	5.44	6.04
ENSG00000254687	0.45	0.38	0.39	1.63	1.05	1.33			ENSG00000254687	0.43	0.21	0	0.56	0.23	0.51
APCDD1	22.48	25.57	23.86	32.93	34.29	54.2			APCDD1	3.64	4.11	3.82	14.98	15.4	14.9
TACO1	7.27	13.03	8.38	11.14	16.24	22.23			TACO1	11.08	8.81	11	11.49	12.38	10.86
ATAD3A	33.4	46.09	28.63	46.82	53.01	81.7			ATAD3A	30.31	29.04	29.9	44.06	45.52	41.85
HLA-DPA3	0.32	0.2	0.84	1.26	2.06	0.92			HLA-DPA3	0.77	0.5	0	3.06	2.54	1.37
YBX2	43.31	50.41	51.74	64.69	74.51	104.32			YBX2	25.17	26.86	25.68	65.68	65.22	69.86
RPUSD2	11.53	16.27	10.99	18.71	22.49	25.18			RPUSD2	13.68	12.32	12.93	18.1	18.5	17.83
MIR6812	0	0	0	0.75	1.23	0			MIR6812	0	0	0	1.82	1.01	0
ARHGEF35	5.78	6.72	4.15	11.27	10.24	8.1			ARHGEF35	6.48	7.41	6.59	9.62	9.49	9.49
POLR2F	23.26	30.74	29.06	48.04	48.53	43.22			POLR2F	42.67	41.45	42.38	43.59	40.79	42.44
GLI2	15.49	17.95	15.54	19.26	23.12	40.85			GLI2	10.23	11.43	10.93	18.37	17.57	17.36
DTD1	6.08	5.74	5.2	10.06	11.42	8.73			DTD1	7.84	7.1	7.41	11.52	12.5	12.33
SLC6A1	1.51	1.36	1.31	2.43	2.88	3.6			SLC6A1	2.67	2.82	2.98	3.28	3.3	3.44
IL15RA	0.08	0.16	0.07	0.68	0.81	1			IL15RA	0.12	0.2	0.13	0.86	0.44	0.68
CENPW	57.42	49.24	57.61	107.38	101.96	65.04			CENPW	96.88	97.53	95.58	85.15	89.16	91.05
ENSG00000261270	0.12	0.3	0	1.04	0.79	0.84			ENSG00000261270	1.38	2.84	1.26	0.87	1.29	0.96
BLOC1S4	23.05	27.17	21.5	38.32	44.61	37.82			BLOC1S4	29.55	28.08	27.58	35.75	37.67	35.63
MYH14	6.22	8.49	5.29	9.58	10.56	14.94			MYH14	4.42	4.24	4.62	12.45	11.35	11.17
CNTN1	1.02	1.01	0.77	2.26	2.06	2.28			CNTN1	0.11	0.09	0.13	2.34	1.9	1.87
LINC01503	0.71	0.82	0.66	1.67	1.8	2.12			LINC01503	1.22	1.07	0.95	2.38	1.99	2.21
PGF	1.23	2.18	1.33	2.85	2.9	4.06			PGF	3.84	4.56	3.47	3.29	3.29	3.76
RNU6-118P	1.45	0.89	1.26	2.82	3.86	1.24			RNU6-118P	2.32	2.79	1.48	2.29	2.53	3.58
PSMC3	218.24	265.91	213.09	409.81	409.02	336.5			PSMC3	297.52	288.77	298.13	308.55	303.8	299.62
RPL37P6	2.94	1.79	4.32	8.92	5.08	2.93			RPL37P6	6.16	4.8	4.89	5.93	7.54	5.7
MIR4750	1.32	0.81	0	1.71	0	3.77			MIR4750	5.28	2.03	0	1.04	0	1.86
GNG10	0.25	0.64	0	0.68	1.77	0.98			GNG10	1.62	1.89	1.64	0.58	0.32	0.7
ARSG	2.5	2.8	2.67	4.31	5.18	5.64			ARSG	1.74	1.82	1.62	5.5	5.44	5.69
NDUFAF4	22.16	20.75	17.33	39.18	36.77	25.55			NDUFAF4	17.03	16.05	18.15	23.55	23.98	23
AARS1	100.17	118.06	96	164.05	171.92	185.23			AARS1	128.89	126.88	127.76	143.7	139.84	145.27
MAFF	3.13	2.98	3.08	5.91	6.01	5.21			MAFF	4.43	4.7	4.4	9.38	9.32	9.28
ENSG00000267030	1.65	2.43	1.55	2.66	2.33	6.26			ENSG00000267030	1.31	0.63	0.7	2.16	2.63	2.42
GFER	11.26	13.79	10.48	18.05	19.14	23.43			GFER	15.45	16.65	15.09	21.17	21.78	20.67
TMEM191B	2.49	3.16	2.3	4.69	4.96	5.43			TMEM191B	3.59	4.31	4.22	5.29	5.13	4.66
TXNL4A	26.96	29.65	26.35	45.78	50.34	42.8			TXNL4A	18.77	18.18	20.46	41.83	39.69	41.8
HEY2-AS1	0.78	0.64	0.85	2.48	1.47	1.75			HEY2-AS1	0.72	0.86	0.87	2.04	1.58	1.79
ENSG00000286064	1.09	1.2	0.38	2.26	1.86	2.24			ENSG00000286064	0.87	1.34	2.46	1.55	0.76	0.15
ENSG00000288592	0	0	0	0.62	0.51	0.82			ENSG00000288592	0.76	0.73	0.49	1.5	1.25	0.67
STX1B	1.77	2.01	1.64	2.98	3.7	4.21			STX1B	1.47	1.54	1.49	4.31	4.65	3.95
ENSG00000230929	0.49	0.75	0.21	1.59	0.79	1.96			ENSG00000230929	0.79	0.57	0.5	1.36	2.58	1.04
ENSG00000272255	0	0.08	0	0.88	0.73	0.47			ENSG00000272255	0.11	0.1	0.14	0.32	0.36	0.96
ENSG00000259182	0.11	0.21	0.1	0.89	1.1	0.65			ENSG00000259182	0.55	0.26	0.35	0.45	0.7	0.49
MIR98	0	0.76	0	1.21	1.99	0			MIR98	0	0.48	0.64	1.47	2.72	0.88
ENSG00000288973	2.21	2.16	1.63	4.01	4.89	2.94			ENSG00000288973	1.26	1.12	1.09	3.64	3.71	3.89
ENSG00000273599	1.38	1.48	1.2	2.52	3.02	3.1			ENSG00000273599	1.7	2.11	2.26	4.85	5.39	5.32
EIF3B	203.95	231.19	182.21	306.26	336.08	377.24			EIF3B	248.35	238.99	244.3	317.83	318.3	324.96
SRXN1	1.64	3.38	1.25	3.57	3.71	5			SRXN1	1.12	1.28	1.02	1.64	1.56	1.84
HS3ST4	1.56	1.55	1.22	3.11	2.8	3.17			HS3ST4	0.89	0.92	0.81	3.09	3.09	2.8
ENSG00000286747	3.94	3.97	3.73	6.6	6.75	7.77			ENSG00000286747	0.82	1.58	0.96	2.9	4.11	2.78
H2BC27P	0	0.12	0	0.75	0.62	0.77			H2BC27P	0.15	0	0	0	0.17	0.55
RANGAP1	53.61	64.28	51.81	85.71	91.85	103.95			RANGAP1	77.23	73.6	76.27	71.87	73.33	72.66
ROMO1	97.08	89.63	112.07	208.48	179.38	106.26			ROMO1	182.8	181.77	189.51	160.33	167.95	165.63
NXPH3	1.2	1.88	1.43	2.72	3.12	3.53			NXPH3	3.51	3.21	3.36	3.55	3.36	3.32
ENSG00000248103	6.75	8.06	4.82	10.3	13.35	10.62			ENSG00000248103	9.69	9.95	8.55	12.43	11.07	12.83
SNAI3	2	2.31	0.96	2.26	2.58	5.78			SNAI3	0.88	1.01	0.83	4.89	4.23	3.72
ZNF703	1.32	1.33	1.09	1.94	1.71	4.45			ZNF703	1.37	1.3	1.35	1.16	1.31	0.94
TSGA10IP	0.74	1.1	0.68	1.75	2.04	2.3			TSGA10IP	1.16	1.44	1.32	2.8	3.35	3.2
LRR1	28.03	26.9	25.43	50.25	43.69	40.33			LRR1	30.18	28.73	30.95	36.46	35.49	37.5
MIR6804	0	0	0	0.7	0	1.24			MIR6804	0	0	0	0.86	0	2.3
TEAD4	25.03	32.1	31.03	38.87	42.93	65.3			TEAD4	46.67	44.34	45.86	66.44	64.46	64.95
LAGE3	36.77	36.85	47.61	72.73	74.24	54.56			LAGE3	61.58	62.6	61.62	66.88	64.04	62.98
GNL3	141.27	126.71	112.49	225.16	198.78	204.14			GNL3	134.17	130.49	135.04	181.19	177.58	185.87
SNORD68	5.29	4.3	7.68	11.98	10.32	8.05			SNORD68	7.04	3.39	5.41	11.11	13.08	11.18
GPR137B	2.62	2.42	2.19	4.34	4.65	4.84			GPR137B	2.15	2.29	2.35	6.48	6.84	6.62
DLGAP3	2.27	2.95	2.34	3.17	3.36	7.84			DLGAP3	0.72	0.62	0.75	2.75	2.41	2.5
RPS3	751.21	875.53	837.6	1369.99	1507.86	1177.59			RPS3	1895.7	1758.48	1773.63	1637.7	1690	1605.8
VAV3	13.76	13.84	12.22	23.07	21.37	22.96			VAV3	13.41	14.68	14.25	17.77	19.25	18.97
ENSG00000260015	2.35	1.88	1.73	5.04	3.28	3.41			ENSG00000260015	1.16	0.7	0.93	3.71	3.48	4.59
CACNA2D1	6.71	6.98	5.32	12.5	11.67	9.01			CACNA2D1	6.98	7.98	7.89	10.02	9.35	9.47
MIR933	0	0.59	0	1.25	0	1.65			MIR933	0.77	1.48	3.93	2.27	0	0.68
PRR7	4.83	4.94	4.71	6.25	7.39	12.08			PRR7	4.2	4.67	5.87	10.71	9.1	9.83
PHYHIP	0.33	0.35	0.35	0.91	1.17	1.54			PHYHIP	0.38	0.37	0.56	1.64	1.69	1.89
MIR33B	0	0.47	0	1	0.82	0.88			MIR33B	0	0.59	0.79	0.61	0.67	1.09
ANP32E	149.36	131.8	98.45	254.24	219.43	151.69			ANP32E	204.07	209.95	214.62	189.87	179.97	178.76
MRPL17	31.65	33.74	34.1	53.1	56.99	55.16			MRPL17	39.61	38.7	37.35	59.07	55.05	58.21
SNCB	1.1	1.12	1.44	2.23	2.35	3.35			SNCB	2.6	2.54	3.1	5.21	5.53	5.34
HSPD1P1	11.5	8.79	10.42	18.78	18.49	15.05			HSPD1P1	16.93	15.62	15.84	18.48	18.84	18.75
SRSF9	184.16	251.15	169.01	333	331.64	328.91			SRSF9	304.39	314.75	322.72	302.29	288.01	299.86
DNAJA3	35.47	46.59	37.74	60.93	61.2	76.36			DNAJA3	41.12	41.41	40.89	56.33	54.93	59.21
BUB3	42.63	44.74	37.93	70.01	71.97	65.48			BUB3	70.14	71.76	70	69.84	68.49	69.8
HMX1	16.89	25.13	14.5	19.21	25.94	49.47			HMX1	4.04	2.86	3.04	12.33	14.23	10.17
MIR3128	0	0	0	0.73	1.19	0			MIR3128	0.9	0	2.29	0.88	0.98	0
MIR6767	0	0	0	0	0	1.92			MIR6767	0.9	0.86	1.15	0	0	0.79
CNIH2	9.12	9.49	11.47	13.25	15.44	22.56			CNIH2	6.33	5.9	5.42	15.14	14.33	13.72
RNU6-853P	0.69	0	0	0	1.47	1.58			RNU6-853P	1.66	0.53	0.71	1.09	1.21	0.49
MPP4	0.31	0.24	0.25	0.9	1.03	1.3			MPP4	0.36	0.24	0.35	0.74	0.67	0.58
PLPP3	3.69	4.17	3.03	6.34	6.33	7.1			PLPP3	3.22	3.16	3.15	8.89	9.56	9.26
GDF15	0.15	0.27	0.29	0.77	0.87	1.44			GDF15	1.1	1	1.03	3.87	4.26	4.43
MEAF6P1	0.23	0.14	0	0.29	1.2	1.03			MEAF6P1	0	0	0.23	0.54	0.2	0.16
COX7A2	182.09	177.77	197.96	394.62	347.42	173.56			COX7A2	420.62	403.95	406.94	282.02	303.15	298.45
RN7SL605P	0.26	0.8	0.69	1.36	2.52	0.9			RN7SL605P	0.21	0.61	0.27	0	0.69	0.37
SNHG30	11.18	11.5	13.63	23.4	21.85	16.12			SNHG30	16.59	17.29	16.31	19.7	18.95	21.17
TUBB8B	0.38	0.52	0.54	1.41	1.16	1.7			TUBB8B	0.68	0.87	1.11	1.9	1.9	1.64
RPS18	3607.6	4076.81	4586.39	7334.47	6928.27	5827.99			RPS18	8864.93	8068.47	8351.62	7477.97	7772.19	7619.8
MADCAM1	1.31	1.61	1.4	2.38	2.72	3.87			MADCAM1	0.49	0.37	0.59	3.52	3.98	3.43
SNURF	0.21	0.34	0.12	0.94	1.47	0.59			SNURF	0.39	1.44	0.85	1.8	3.08	1.71
FREM2	4.18	4.51	3.63	7.05	7.32	7.67			FREM2	1.49	1.7	1.58	7.92	6.82	6.89
TOX3	6.38	6.28	6.05	9.91	10.44	12.13			TOX3	8.47	9.02	8.38	13.12	13.84	13.76
RPS9	807.25	1024.76	865.69	1543.76	1575.4	1291.5			RPS9	1837.32	1806.23	1860.85	1629.79	1560.4	1584.45
NDUFS3	62.61	72.88	64.17	112.26	116.02	99.87			NDUFS3	108.11	103.73	103.54	105.22	103.99	104.85
SCUBE3	1.29	1.17	1.04	2.14	2.44	3.04			SCUBE3	0.29	0.33	0.41	1.45	1.55	1.37
EIF1AXP1	45.3	50.25	27.43	73.73	74.09	54.96			EIF1AXP1	46.63	50.61	47.87	58.72	52.9	55.79
SNORD116-5	0	0	0	1.01	0	0.89			SNORD116-5	0.62	1.2	0	0.61	0.68	0.55
ENSG00000267130	0.73	0.78	0.64	2.49	1.56	1.36			ENSG00000267130	0.59	0.99	1.31	1.59	1.6	1.03
TMEM165	69.63	79.2	59.61	124.3	111.9	106.03			TMEM165	74.6	75.3	78.5	109.44	102.26	108
MAPK8IP1	6.87	10.21	7.18	9.47	12.4	19.63			MAPK8IP1	8.72	8.36	8.21	14.41	14.52	14.74
KCNJ4	1.72	3.22	1.78	3.34	3.47	6.05			KCNJ4	2.23	1.76	2.2	2.74	3.1	2.91
TYSND1	10.88	13.1	11.89	17.07	18.41	24.94			TYSND1	6.89	6.84	6.61	14.6	15.46	13.87
ETV7	0.62	0.8	0.79	2.02	1.36	2.12			ETV7	0.97	0.67	0.99	1.08	1.09	1.23
RTBDN	0.19	0.15	0.16	0.77	0.87	1.07			RTBDN	0.07	0.17	0.19	1.77	2.54	1.72
H4C4	0.55	0.78	0.96	1.78	1.96	1.89			H4C4	2.79	2.4	1.13	1.3	1.92	1.17
WDR6	64.6	79.96	60.36	96.21	111.79	128.19			WDR6	59.63	60.75	60.66	80.66	82.31	80
C19orf81	5.35	6.41	5.34	10.9	9.84	9.05			C19orf81	6.68	7.18	7.06	12.11	11.55	11.45
IMP4	30.53	35.15	30.4	48.92	51.54	58.17			IMP4	39.97	40.51	38.25	49.73	48.1	50.58
FAM83F	7.81	8.74	7.11	11.78	13.07	15.64			FAM83F	6.45	7.02	6.68	13.33	13.33	12.45
ENSG00000289068	0.04	0.05	0.11	0.59	0.69	0.94			ENSG00000289068	0.21	0.17	0.36	1.3	1.14	2.06
ENSG00000272157	0.06	0.19	0.22	0.85	1.13	0.68			ENSG00000272157	0.2	0.14	0.06	1.28	0.55	0.88
LIN37	1.03	1.35	1.72	2.72	2.7	3.16			LIN37	2.85	2.49	3.64	3.74	3.8	4.19
RPS2P46	186.74	280.11	165.2	351.15	381.34	300.13			RPS2P46	438.2	427.35	415.64	380.34	385.04	397.59
ELAVL2	5.77	5.86	5.27	10.47	10.36	8.62			ELAVL2	9.28	10.59	9.9	16.74	15.29	16.31
DDX49	32.02	40.1	32.05	46.47	51.38	73.88			DDX49	35.65	34.17	33.49	39.58	41.17	39.32
MIR187	0	0	0	0.44	1.45	0			MIR187	0	0.52	0	0	0	0
HES2	0.22	0.23	0.17	0.74	1.11	1.05			HES2	0.19	0.17	0.18	0.79	0.87	0.91
MRPL46	5.03	6.45	4.67	8.38	10.8	9.03			MRPL46	7.84	8.78	8.24	8.89	8.07	9.19
PINK1	43.05	62.17	43.61	63.51	71.62	109.31			PINK1	60.27	62.54	62.58	75.15	69.48	71.1
H4C8	0.18	1.21	0.79	1.29	2.5	1.65			H4C8	2.02	2.23	1.85	1.28	2.37	1.91
PPIB	269.87	317.51	241.79	483.4	477.24	392.25			PPIB	453.74	466.58	467.32	332	342.36	348.4
SNHG3	82.25	78.14	85.52	140	144.89	117.66			SNHG3	65.88	67.15	63.68	116.39	126.22	123.3
BCL6	2.36	1.87	1.88	3.2	3.91	4.73			BCL6	3.01	3.15	2.79	7.26	7.17	7.17
SLC25A37	16.16	18.76	17.54	24.34	28.61	34.39			SLC25A37	15.52	18.73	18.15	36.2	39.94	36.19
MRPS26	63.72	82.6	62.84	105.83	113.32	123.43			MRPS26	90.74	88.47	90.1	102.91	107.26	105.1
GAS2	1.07	1.02	0.7	2.26	2.06	2.11			GAS2	1.31	1.31	1.1	3.01	2.53	2.65
TLE4	19.24	20.06	18.73	30.31	30.25	35.83			TLE4	36.48	36.4	35.91	40.33	37.82	39.75
TMEM258	57.24	51.55	64.07	111.25	111.43	60.68			TMEM258	114.58	116.27	108.97	114.05	110.1	108.36
RAB29	3.29	3.66	3.67	6.64	6.18	6.35			RAB29	1.88	1.89	2.1	5.09	5.29	5.45
RPL37A	313.09	328.83	380.66	668.75	617.92	379.7			RPL37A	788.8	741.04	763.71	662.81	695.4	671.82
SNORD45C	17.82	17.72	13.88	23.67	31.92	26.73			SNORD45C	23.21	19.44	22.04	16.24	31.09	27.08
ENSG00000285934	0.89	1.17	0.9	2.42	2.17	2.11			ENSG00000285934	0.61	1	1.53	2.24	2.18	1.79
PRDX1	666.77	764.4	570.71	1200.48	1176.92	881.2			PRDX1	1256.7	1219.99	1225.38	1134.02	1147.49	1137.62
GATD3	11.49	20.6	10.12	20.01	25.11	25.42			GATD3	13.64	12.24	13.01	17.4	17.39	16.68
NDUFS6	158.83	178.1	190.99	293.46	310	257.12			NDUFS6	229.43	212.21	222.15	249.38	252.57	259.56
ADCYAP1R1	0.51	0.8	0.59	1.64	1.66	1.67			ADCYAP1R1	1.3	1.31	1.42	1.47	1.26	1.2
EEF1A1P6	31.04	33.32	27.49	62.14	52.72	36.41			EEF1A1P6	81.06	66.67	70.14	57.43	56.93	56.56
SNORD72	0	0.56	0	1.8	0.99	0			SNORD72	1.48	2.13	2.84	3.64	3.23	3.26
FBL	474.61	513.66	521.56	917.86	853.3	686.31			FBL	1015.2	1008.3	955.14	937.03	866.03	942.63
URB2	10.92	12.51	9.82	16.79	18.35	20.81			URB2	4.42	4.69	4.66	10.54	9.47	9.38
RIMS4	4.52	5.79	4.72	7.86	8.46	10			RIMS4	3.13	2.87	3.01	8.75	8.23	8.28
RN7SL619P	0.29	0.18	0	0.93	1.22	0.49			RN7SL619P	0	0.44	0	1.13	0.25	0.4
PRPF31	42.93	51.32	39.31	77.47	70.43	71.04			PRPF31	63.72	65.69	64.11	67.46	67.63	65.23
LRRC1	6.98	8.83	6.96	13.02	12.5	13.36			LRRC1	7.44	8.06	7.25	14.78	16.07	14.61
NOL12	1.47	1.32	0.98	2.25	2.84	2.91			NOL12	1.23	1.83	1.53	2.76	2.76	2.86
MOCS1	7.13	8.58	7.21	10.58	12.6	15.93			MOCS1	4.98	5.4	4.83	12.74	12.18	11.67
PABPN1	28.99	36.6	22.99	42.16	48.72	54.89			PABPN1	44.05	46.78	45.92	48.97	51.52	47.63
CISD3	2.93	3.56	3.39	5.56	6.45	5.91			CISD3	4.03	4.59	5.25	5.37	5.7	4.7
MIR6847	1.07	2.62	1.87	5.56	2.28	3.06			MIR6847	2.57	0.82	3.29	6.76	3.75	2.27
DHDH	0.21	0.3	0.61	1.08	1.18	1.43			DHDH	0.78	0.75	1.14	2.19	1.82	2.06
FAM157C	3.9	4.34	3.74	5.48	7.08	8.76			FAM157C	2.34	3.69	3.41	12.96	13.57	13.12
SNRPN	290.23	342.08	263.31	436.6	490.32	528.9			SNRPN	267.13	254.68	257.22	471.67	478.41	466.7
MIR9-1HG	3.31	2.59	3.58	6.5	5.83	4.93			MIR9-1HG	8.36	9	8.43	6.54	6.81	7.01
ENSG00000227712	0.08	0.05	0.16	0.81	0.72	0.81			ENSG00000227712	0.08	0.08	0.03	0.88	0.91	1
COG8	4.79	7.57	4.4	7.17	9.79	12.11			COG8	6.89	7.19	6.59	8.99	8.6	8.32
PITPNA-AS1	4.31	6.16	4.51	8.14	9.18	8.86			PITPNA-AS1	8.07	5.96	8.69	6.99	6.99	7.99
ANAPC11	56.88	59.19	54.13	97.64	107.83	72.56			ANAPC11	108.85	111.76	112.35	102.67	99.63	94.76
MIR4321	0	1.13	0	0.6	0.99	2.11			MIR4321	0.74	1.42	0	0	0	0.65
ENSG00000290002	0.25	0.1	0.29	0.88	0.81	1.21			ENSG00000290002	0.34	0.26	0.52	0.73	0.52	0.36
ENSG00000273004	1.18	0.84	0.94	2.8	2.51	1.35			ENSG00000273004	1.02	1.21	0.7	1.47	2.23	1.94
PUSL1	22.63	27.85	22.47	30.43	36.74	52.93			PUSL1	20.37	18.6	19.34	32.34	36.05	30.06
ENSG00000252473	0	1.34	0.96	1.42	2.92	1.25			ENSG00000252473	0.88	2.11	0	4.75	1.44	0.77
ZNF687-AS1	2.35	3.7	2.36	4.61	5.23	5.65			ZNF687-AS1	8.2	6.95	7.43	4.94	5.54	4.92
RPS27A	1219.82	1001.31	1161.93	2303.43	1964.31	1216.19			RPS27A	2538.24	2456.67	2532.89	2056.51	2086.09	1977.21
ENSG00000289841	1.36	1.11	0.4	1.65	2.22	2.64			ENSG00000289841	1.09	0.98	1.58	1.22	1.35	1.41
SMIM44	0.13	0.08	0	0.61	0.73	0.86			SMIM44	0.7	0.96	0.77	0.54	1.04	0.44
MRPS18AP1	3.4	3.22	4.49	5.45	6.15	8.25			MRPS18AP1	3.82	6.47	4.24	8.81	10.43	10.01
ENSG00000267568	1.16	1.71	1.43	3.37	2.98	2.47			ENSG00000267568	2.39	2.96	1.87	11.01	10.44	10.13
RNVU1-7	0	0.28	0	0.58	0.96	0.77			RNVU1-7	0.72	0.35	1.85	0.71	1.18	0.32
TFAP2C	16.46	16.14	15.41	24.02	24.64	30.92			TFAP2C	19.4	19.04	18.68	28	28.43	28.72
REM2	1.72	2.16	2.04	3.49	3.52	4.43			REM2	6.42	6.22	6.59	4.09	4.21	4.36
TBL3	18.99	27.12	18.53	26.88	32.71	46.9			TBL3	19.48	19.01	19.29	26.92	28.32	25.66
RNU1-72P	2.9	1.18	1.26	2.51	4.12	3.87			RNU1-72P	0.77	1.49	0.49	3.05	3.38	2.73
RPP25	24.13	28.98	28.26	34.24	38.08	61.25			RPP25	16.57	17.27	17.07	31.3	31.67	30.67
KLF2P1	1.99	2.56	1.05	3.22	3.93	3.77			KLF2P1	1.14	2.62	1.96	5.6	5.83	5.66
RABEPK	8.47	9.56	8.78	14.36	15.56	15.31			RABEPK	10.38	9.11	9.67	12.92	13.12	13.27
RGS7	0.23	0.27	0.19	0.91	0.96	1.1			RGS7	0.16	0.2	0.21	0.65	0.84	0.78
H2AC12	0.32	0.49	0.56	1.15	1.9	1.02			H2AC12	5.31	6.47	6.13	7.02	7.5	7.77
NR5A1	1.08	2.1	1.33	2.94	2.55	3.66			NR5A1	0.88	0.97	1.03	1.51	1.78	1.43
TFR2	0.43	0.53	0.33	0.92	1.38	1.64			TFR2	0.62	0.96	0.77	2.18	2.27	2.05
RPS29	81.88	56.66	119.59	181.66	145.67	92.05			RPS29	153.99	147.92	156.07	143	143.91	141.73
GUSBP13	0.82	1.36	0.31	1.06	0.62	4.2			GUSBP13	0.65	4.76	0.72	0.74	1.43	1.07
SERF1B	2.57	2.35	2.22	4.54	4.51	4.35			SERF1B	2.57	3.52	3.03	3.4	5.38	4.09
FOXL1	0.18	0.19	0.21	0.8	0.93	1.06			FOXL1	0.34	0.3	0.31	1.44	1.42	1.29
CXXC5-AS1	0	0	0	0.42	0.55	0.88			CXXC5-AS1	0.2	0.39	0.39	0.51	0.11	1.09
ENSG00000279483	13.83	23.49	18.92	43.46	34.67	14.64			ENSG00000279483	64.66	49.3	50.48	41.21	73.26	54.97
DTYMK	81.48	85.43	88.66	134.33	145.68	135			DTYMK	101.96	97.81	99.49	109.81	119.87	118.28
C19orf48	76.25	94.52	75.23	104.88	126.72	167.91			C19orf48	85.42	82.96	81.57	119.39	118.36	119.39
HID1	7.64	8.86	8.76	11.38	12.14	19.16			HID1	1.26	0.95	0.83	11.65	11.68	11.14
MCM3	209.27	238.48	209.54	344.53	332.16	387.48			MCM3	229.01	225.66	228.79	329.8	328.73	336.29
ENSG00000225616	0.22	0	0.97	1.45	1.43	0.89			ENSG00000225616	1.07	0.86	2.97	2.11	1.76	2.37
ANXA2R	4.05	4.91	5.28	8.13	8.57	8.15			ANXA2R	3.34	3.46	3.9	9.24	10.73	10.19
LINC02121	0	0.1	0.15	1.11	0.55	0.59			LINC02121	0	0	0	0.27	0.6	0.97
ENSG00000278864	2.83	2.37	2.17	3.69	4.4	5.66			ENSG00000278864	2.12	2.92	2.63	8.28	7.19	7.23
ENSG00000290192	0.28	0.77	1.22	3.09	1.94	0.48			ENSG00000290192	0.45	0.86	0.86	1.33	1.35	1.19
SNRPG	128.35	97.45	104.62	233.83	187.99	113.32			SNRPG	170.37	168.36	175.3	158.08	162.41	160.69
SCFD2	4.69	5.06	4.38	7.4	8.32	8.92			SCFD2	4.26	3.83	3.88	6.53	6.68	6.45
U2AF2	150.84	192.68	153.6	233.39	260.14	310.42			U2AF2	276.61	277.65	278.3	245.17	249.35	246.53
FXYD5	13.37	15.95	17.37	21.42	26.7	29.05			FXYD5	27.07	24.38	25.97	36.78	36.16	37.58
DHX33	32.41	34.64	29.94	48.83	51.91	57.53			DHX33	22.78	25.12	24.43	40.71	39.55	38.92
PPIAP22	16.36	29.39	17.09	29.26	40.82	33.08			PPIAP22	34.67	34.61	38.92	36.18	36.21	30.5
CMTM7	8.03	8.09	9.2	12.73	13.48	16.45			CMTM7	12.44	11.46	11.52	13.77	13.18	13.83
DDX21	109.1	105.18	90.49	174.84	159.45	158.92			DDX21	108.13	111.75	113.68	157.61	149.38	156.84
ZMAT5	9.88	16.54	11.05	18.82	23.35	20.07			ZMAT5	21.96	23.66	20.83	21.41	20.86	21.15
MCOLN3	1.6	1.53	1.19	3.07	3.28	2.45			MCOLN3	0.45	0.64	0.51	1.59	1.72	1.47
SGCG	0.98	0.88	0.81	1.86	2.03	2.25			SGCG	0.74	0.54	0.29	1.02	0.89	0.98
SYT3	1.39	1.54	1.13	1.89	2.81	3.68			SYT3	0.36	0.45	0.22	2.34	2.63	2.46
CXCL16	0.47	0.75	0.59	1.33	1.44	1.98			CXCL16	0.42	0.38	0.39	1.39	1.21	1.41
SPCS3-AS1	1.21	1.26	0.42	1.49	2.71	2.29			SPCS3-AS1	0.87	2.98	1.49	2.58	2.54	1.8
GRID2	13.72	14.75	12.3	22.45	22.54	22.53			GRID2	8.84	10.38	9.66	23.99	22.93	23.93
UBTF	51.78	62.94	50.67	80.42	82.61	105.27			UBTF	43.28	43.04	43.28	63.94	62.84	61.67
POLR2G	121.65	122.14	148.21	213.99	234.31	185.09			POLR2G	175.09	177.79	174.8	196.69	193.01	199.58
KIAA1755	0.09	0.1	0.1	0.58	0.7	1.02			KIAA1755	0.03	0.09	0.03	0.36	0.44	0.38
LONP1	58.51	85.3	53.06	88.68	97.84	132.45			LONP1	97.52	96.46	98.62	111.83	114.39	111.45
PIK3IP1	3	2.8	2.73	4.32	5.77	5.48			PIK3IP1	11.99	11.8	11.04	14.56	15.95	15.41
MIR4519	6.39	1.56	2.22	4.96	8.15	5.1			MIR4519	2.04	0.98	1.31	3.02	4.46	6.3
SLC27A5	3.25	4.46	4.59	6.8	8.16	6.68			SLC27A5	6.68	6.11	6.81	8.77	7.02	7.54
ENSG00000250993	0.27	0.34	0.24	1.07	0.88	1.25			ENSG00000250993	0.44	0.53	0.42	1.3	1.68	1.74
CLIP2	42.55	56.3	44.78	61.81	70.32	100.95			CLIP2	52.41	53.01	53.42	116.32	111.12	112.38
SNORD26	10.86	4.22	12.04	17.9	15.76	11.83			SNORD26	11.83	12.9	13.12	23.33	21.55	20.18
L1CAM	15.49	20.12	16.55	22.66	24.3	38.84			L1CAM	35	37.65	38.83	32.47	33.16	32.39
ENSG00000267108	0	2.15	1.92	3.99	1.88	2.51			ENSG00000267108	2.46	2.37	4.51	3.82	9.23	5.9
ENSG00000280273	1.59	1.91	1.1	2.48	2.73	4.02			ENSG00000280273	1.3	1.86	2.91	2.39	2.48	2.6
ENSG00000269397	1.93	1.81	1.55	3.58	4.2	2.56			ENSG00000269397	5.87	5.76	5	6.03	6.89	4.63
SLC39A10	63.64	69.21	49.65	109.29	101.83	84.33			SLC39A10	87.07	96.73	94.3	100.8	97.51	100.7
SYTL1	1.91	2.14	1.56	3.45	3.27	4.13			SYTL1	3.38	4.26	3.11	4.22	4.71	4.86
RHBG	1.41	2.14	2.34	3.67	3.48	4.15			RHBG	3.14	3.27	3.89	4.43	3.36	3.32
IRS4-AS1	0.46	0.48	0.4	1.4	1.27	1.31			IRS4-AS1	1.03	0.96	1.22	1.67	1.65	1.82
SNORA81	3.75	2.28	0.36	6.19	3.54	2.37			SNORA81	3.65	4.15	3.4	5.9	7.63	6.16
TRAPPC6A	45.18	62.28	49.51	84.62	91.43	78.08			TRAPPC6A	103.95	107.77	103	106.63	112.73	114.29
SRPRB	11.02	10.57	8.86	17.15	19	14.61			SRPRB	13.88	12.97	13	16.36	16.93	16.8
MDN1	58.68	55.84	50.77	84.02	84.89	98.48			MDN1	34.55	39.16	40.02	99.41	95.65	99.29
MIR653	0	0	0	1	0.82	0			MIR653	0	0	0	0	1.35	0.54
ADM2	3.3	3.99	3.07	5.54	5.62	7.3			ADM2	4.08	4.28	4.24	6.46	6.93	7.09
CA13	1.2	1.54	1.21	2.95	2.98	2.23			CA13	1.71	1.6	1.85	3.29	3.58	3.63
SPHK1	0.37	0.45	0.21	0.97	1.26	1.24			SPHK1	1.1	1.14	0.98	1.21	1.14	1.15
MTCO3P12	0.27	0.25	0.71	1.67	1.58	0.54			MTCO3P12	1.3	0.62	0.14	2.03	1.54	1.24
POLB	72.07	60.93	60.95	113.08	104.79	95.24			POLB	151.06	144.59	149.2	89.93	97.37	95.29
UBE2O	33.16	43.95	32.85	47.87	52.52	77.89			UBE2O	43.18	44.44	45.88	62.44	62.77	62.17
NPM1P39	2.31	1.04	1.41	4.98	2.91	1.56			NPM1P39	3.34	2.43	2.71	2.69	2.91	3.91
HIRIP3	19.16	19.02	19.13	33.96	30.08	29.7			HIRIP3	35.4	30.45	33.35	33.01	34.39	34.31
POU3F1	0.2	0.38	0.41	0.82	0.74	1.84			POU3F1	0.58	0.56	0.38	1.48	1.83	1.55
LARP7	30.62	28.16	22.52	50.61	43.22	38.34			LARP7	53.03	51.29	52.61	54.17	55.51	56.72
FAM135A-AS1	0	0	0	0.55	0.9	0.36			FAM135A-AS1	0.34	1.14	0.22	0.5	0.74	0.3
ENSG00000259036	0.13	0.16	0.34	1.17	0.69	0.96			ENSG00000259036	1.34	1.59	1.19	1.53	1.02	1.37
SEC61G	124.5	82.99	89.9	209.02	186.73	82.85			SEC61G	271.68	269.28	257.54	244.31	216.97	228.22
UBL5	406.62	359.4	490.12	886.34	735.02	394.07			UBL5	627.33	621.58	649.15	601.68	629.62	623.1
PDZD2	3.11	3.44	2.89	4.7	5.35	6.89			PDZD2	2.98	3.24	3.28	8.62	8.3	8.75
MIF	0.13	0.24	0.23	0.43	1.13	1.21			MIF	0.96	0.51	0.27	0.42	0.46	0.56
SLC22A1	0.85	1.1	1.24	2.12	2.58	2.22			SLC22A1	2.25	2.31	2.8	1.73	2.12	2.12
ERBB2	80.09	100.15	76.51	111.12	121.42	180.73			ERBB2	69.14	68.9	72.89	104.47	101.76	101.52
RNVU1-15	0	1.37	0.78	2.32	1.91	1.02			RNVU1-15	1.43	2.07	2.75	1.41	1.18	2.21
FZD10-AS1	1.83	1.98	1.9	3.34	3.6	4.01			FZD10-AS1	0.52	0.47	0.47	1.92	1.98	1.85
LUC7L2	22.03	24.55	19.8	37.17	37.3	33.61			LUC7L2	42.53	46.17	46.35	39.71	33.89	39.55
ENSG00000234061	0	0	1.01	0.25	2.06	1.11			ENSG00000234061	0.31	0.3	0.4	0	0.68	0.55
THEM6	0.3	0.28	0.35	0.79	0.99	1.51			THEM6	0.24	0.23	0.34	0.63	0.52	0.42
DDX54	46.6	57.64	46.01	67.16	72.88	102.22			DDX54	70.16	65.92	69.2	70.93	69.61	69.34
RILP	8.4	7.85	9.67	14.1	14.5	14.68			RILP	10.69	10.47	10.48	18.28	17.57	16.39
PPAT	44.44	52.74	37.46	76.89	75.68	64.69			PPAT	54.72	58.74	56.64	70.26	68.27	70.51
ENSG00000273355	2.32	2.87	2.64	4.97	4.77	4.59			ENSG00000273355	4.19	4.24	4.7	4.04	4.58	4.5
ENSG00000266802	0	0	0	1.25	0	0.55			ENSG00000266802	0	0	0	0	0	0
RPL27	1308.93	1226.1	1573.05	2718.49	2336.36	1518.62			RPL27	2618.04	2589.89	2578.32	2325.23	2241.01	2445.61
ENSG00000251775	1.04	0.63	0	1.01	1.1	2.36			ENSG00000251775	0.83	2.78	1.06	4.49	4.07	5.47
IPMK	13.6	17.29	10.71	26.38	24.24	17.72			IPMK	19.61	21.69	21.66	29.56	27.57	28.21
KATNB1	28.07	37.52	30.08	38.49	45.6	70.72			KATNB1	32.23	31.57	32.13	40.92	38.39	37.04
CRLS1	3.69	6.51	2.3	5.79	7.07	8.93			CRLS1	7.14	7.25	8.15	7.97	7.86	6.88
CYB5D1	1.38	1.77	1.24	2.18	2.8	3.83			CYB5D1	1.91	2.26	1.96	2.93	2.42	2.37
NOTCH1	19.55	26.27	19	23.37	28.91	53.06			NOTCH1	17.7	19.52	19.65	34.99	34.22	33.82
[truncated: 59,218 more rows]
