# Supplementary material for: The LINC01612-DVL2-WNT axis promotes human endoderm differentiation
Source: Stem Cell Reports. 2025 Oct 23;20(11):102682. doi: 10.1016/j.stemcr.2025.102682 (PMC12790727; doi:10.1016/j.stemcr.2025.102682)
Supplement: Table S3. The GO terms of the LINC01612-KO and DVL2-KD DEGs [file mmc3.xlsx]

## Sheet: Sheet1
LINC01612-KO down regulated GO terms
Term	Overlap	P-value	Adjusted P-value	Old P-value	Old Adjusted P-value	Odds Ratio	Combined Score	Genes
Endoderm Differentiation WP2853	14/140	0.0189931	0.229792	0	0	1.96282	7.78	DUSP4;STAT1;GATA6;HNF1B;GATA4;SOX21;SFRP1;DAB2;HHEX;SOX17;APC;NKX2-1;OTX2;FOXA2
FOXA2 Pathway WP5066	5/21	0.00444696	0.0978664	0	0	5.50617	29.8189	ABCC4;MLXIPL;GSTA2;GSTA1;FOXA2
TGF Beta In Thyroid Cells For Epithelial Mesenchymal Transition WP3859	5/17	0.0016182	0.0508116	0	0	7.34312	47.1901	CDH2;TNC;FN1;VIM;MAPK3
Cardiac Progenitor Differentiation WP2406	10/53	0.000464961	0.029571	0	0	4.11092	31.5454	ACTC1;SOX17;KIT;CXCR4;PAX6;GATA4;NKX2-5;ISL1;MYLK3;FOXA2
LINC01612-KO up regulated GO terms
Term	Overlap	P-value	Adjusted P-value	Old P-value	Old Adjusted P-value	Odds Ratio	Combined Score	Genes
Embryonic Stem Cell Pluripotency Pathways WP3931	21/117	2.23569e-05	0.000938991	0	0	3.14766	33.7064	WNT10B;WNT5B;WNT3A;WNT5A;PDGFB;LIF;WNT9B;PDGFA;FOS;FGF1;FGF2;FGF3;FGF4;FGF16;FGF14;FGF19;FGF18;FGF22;FGF11;MAPK4;FGF10
Axon Guidance WP5289	12/72	0.00238777	0.0328983	0	0	2.86349	17.288	EFNA1;SEMA7A;PARD6A;CXCL12;DPYSL5;BOC;WNT5A;ILK;SLIT2;EPHB1;MET;GDF7
Neural Crest Cell Migration During Development WP4564	7/40	0.014305	0.101189	0	0	3.02979	12.868	NGFR;BDNF;CDH11;FOS;EPHB1;MMP9;PIK3CG
DVL2-KD down regulated GO terms
Term	Overlap	P-value	Adjusted P-value	Old P-value	Old Adjusted P-value	Odds Ratio	Combined Score	Genes
Endoderm Differentiation WP2853	9/140	0.0501836	0.348435	0	0	1.9617	5.86953	DUSP4;HHEX;SOX17;LHX1;GATA6;HNF1B;GATA4;OTX2;FOXA2
Wnt Signaling In Kidney Disease WP4150	4/36	0.0331472	0.312281	0	0	3.56112	12.132	WNT11;FZD2;FZD7;WNT4
Heart Development WP1591	6/44	0.00357461	0.0959783	0	0	4.51018	25.4099	BMP2;HAND1;GATA6;GATA4;ISL1;FOXA2
Epithelial To Mesenchymal Transition In Colorectal Cancer WP4239	17/160	3.3718e-05	0.00452665	0	0	3.43323	35.3536	NRP2;FZD2;FZD7;EIF5A2;PROX1;CLDN1;DLK1;DLL3;CLDN11;ZEB2;WNT11;CDH2;SNAI1;CLDN19;ITGA5;CLDN16;WNT4
DVL2-KD up regulated GO terms
Term	Overlap	P-value	Adjusted P-value	Old P-value	Old Adjusted P-value	Odds Ratio	Combined Score	Genes
Neural Crest Differentiation WP2064	18/101	0.000297352	0.0134242	0	0	2.81364	22.8484	FOXD3;WNT3A;WNT8A;OLIG1;OLIG2;FGF2;DLL1;CDH6;DMBX1;COL2A1;GBX2;CDH1;MYC;FGF19;ZIC1;MBP;LHX5;SOX9
Synaptic Vesicle Pathway WP2267	9/51	0.00994663	0.135655	0	0	2.76882	12.7657	STX1B;UNC13A;CACNA1A;SLC1A3;ATP1A2;SLC17A7;CPLX2;SLC18A2;DNM1
Embryonic Stem Cell Pluripotency Pathways WP3931	15/117	0.0210023	0.205691	0	0	1.90197	7.34756	WNT10B;WNT3A;PDGFB;LIF;PDGFA;FOS;FGF1;FGF2;EGFR;FGF4;FGF16;FGF14;FGF19;FGF18;MAPK4
GO analysis of LINC01612-KO DEGs
Term	Overlap	P-value	Adjusted P-value	Old P-value	Old Adjusted P-value	Odds Ratio	Combined Score	Genes
Focal Adhesion WP306	39/199	0.000100672	0.00330388	0	0	2.08676	19.2058	SHC3;FLT1;LAMA2;ITGB4;LAMA4;ITGA2B;RASGRF1;LAMA3;PDGFB;TNC;PDGFA;LAMC2;THBS2;THBS1;EGFR;MYLK3;RELN;CCND1;RAC2;SPP1;TNR;FLNC;PRKCG;PDGFRA;SRMS;VWF;ITGA4;ITGA3;CAV1;ITGA2;VAV1;HCK;COL2A1;COL5A2;BCL2;ITGA7;ITGA6;ITGA5;MYL9
Wnt Signaling WP428	22/113	0.00330674	0.0519015	0	0	2.06085	11.7711	PRKCG;WNT10B;CAMK2D;FZD2;WNT3A;FZD7;NFATC2;FZD10;NFATC4;FOSL1;PPP3CA;FRAT1;WNT11;SOX17;CCND1;DAAM2;MYC;SFRP5;ROR1;NOTUM;PLCB2;WNT4
TGF Beta In Thyroid Cells For Epithelial Mesenchymal Transition WP3859	6/17	0.00606455	0.0768176	0	0	4.63507	23.6634	CDH6;CDH2;CDH1;TNC;SNAI1;VIM
Regulation Of Actin Cytoskeleton WP51	24/150	0.0250749	0.198946	0	0	1.62206	5.97873	CYFIP2;PDGFRA;CHRM4;PDGFB;PDGFA;MSN;FGF1;FGF2;PIK3CG;VAV1;EGFR;FGF4;PIK3R5;FGF17;VIL1;FGF16;FGF14;FGF19;PIP5KL1;FGF18;RAC2;FGFR3;MAPK4;ARHGEF6
Pluripotent Stem Cell Differentiation Pathway WP2848	10/48	0.0260627	0.204536	0	0	2.23709	8.15924	ALK;CNTF;KITLG;WNT3A;PDGFB;PDGFA;FGF1;FGF2;IL6R;FGF4
Nuclear Receptors Meta Pathway WP2882	43/314	0.0450913	0.271299	0	0	1.35251	4.19151	PDGFB;MGST2;SLC5A12;SLC7A11;SLC5A4;EGFR;EPB41L4B;SLCO1B1;CYP2B6;SRPX2;CCND1;MYC;ENC1;PDE4B;CYP1B1;PPARGC1A;SLC39A4;CBR3;CBR1;CPT1A;TGFB2;GSTM1;SLC6A17;SLC2A11;SLC6A16;PLK2;MYOF;APOA2;SLC6A11;PTGR1;DNAJC15;ESR1;POU5F1;SLC5A9;B3GNT5;FGF19;EHHADH;GSTA1;SCNN1A;AHRR;ACKR3;CES3;IL17B
LINC01612-KO and DVL2-KD co-down regulated GO terms
Term	Overlap	P-value	Adjusted P-value	Old P-value	Old Adjusted P-value	Odds Ratio	Combined Score	Genes
FOXA2 Pathway WP5066	2/21	0.045369	0.318506	0	0	6.38564	19.7503	GSTA1;FOXA2
Mesodermal Commitment Pathway WP2857	7/145	0.00978282	0.14022	0	0	3.10645	14.3739	SOX17;HNF4A;GATA6;RARB;GATA3;TBX3;FOXA2
Endoderm Differentiation WP2853	8/140	0.00212622	0.0587749	0	0	3.72441	22.9178	DUSP4;HHEX;SOX17;GATA6;HNF1B;GATA4;OTX2;FOXA2
Heart Development WP1591	5/44	0.000719505	0.0309387	0	0	7.84208	56.7527	BMP2;GATA6;GATA4;ISL1;FOXA2
LINC01612-KO and DVL2-KD co-up regulated GO terms
Term	Overlap	P-value	Adjusted P-value	Old P-value	Old Adjusted P-value	Odds Ratio	Combined Score	Genes
Embryonic Stem Cell Pluripotency Pathways WP3931	14/117	8.57802e-05	0.00481929	0	0	3.67048	34.3693	WNT10B;WNT3A;PDGFB;LIF;PDGFA;FOS;FGF1;FGF2;FGF4;FGF16;FGF14;FGF19;FGF18;MAPK4
Neural Crest Cell Migration During Development WP4564	7/40	0.000520106	0.0130522	0	0	5.69295	43.0471	NGFR;BDNF;CDH11;FOS;EPHB1;MMP9;PIK3CG
Regulation Of Actin Cytoskeleton WP51	13/150	0.0031992	0.0561993	0	0	2.5543	14.6741	CYFIP2;PDGFB;PDGFA;FGF1;FGF2;PIK3CG;FGF4;FGF16;FGF14;FGF19;FGF18;MAPK4;ARHGEF6
Synaptic Vesicle Pathway WP2267	6/51	0.00993838	0.120532	0	0	3.57122	16.4681	STX1B;UNC13A;CACNA1A;SLC1A3;ATP1A2;CPLX2
LINC01612-KO and DVL2-KD uniquely-down regulated GO terms
Term	Overlap	P-value	Adjusted P-value	Old P-value	Old Adjusted P-value	Odds Ratio	Combined Score	Genes
PI3K Akt Signaling WP4172	25/338	0.00106191	0.124291	0	0	2.0803	14.2453	ITGB3;LPAR4;THBS4;GNG2;NTF3;FGF20;ITGB8;MAPK3;EGF;FN1;VEGFA;COL1A1;COL2A1;CDK6;COL4A2;COL4A1;COL4A4;KIT;COL4A3;COL9A1;COL4A6;COL4A5;TEK;IL7R;SGK2
Prostaglandin Synthesis And Regulation WP98	7/45	0.00134855	0.124291	0	0	4.74991	31.3909	PTGFR;ABCC4;ANXA2;ANXA3;ANXA4;AKR1C3;PPARGC1A
Focal Adhesion WP306	16/199	0.00357774	0.219832	0	0	2.26479	12.7576	EGF;ITGB3;FN1;THBS4;VEGFA;COL1A1;MYL7;COL2A1;COL4A2;COL4A1;COL4A4;COL4A6;ITGB8;FLNB;MYL9;MAPK3
Peptide GPCRs WP24	8/72	0.00552134	0.27306	0	0	3.22312	16.7574	OXTR;ATP8A1;NPY5R;NPY1R;SSTR2;SSTR4;TSHR;SSTR5
Epithelial To Mesenchymal Transition In Colorectal Cancer WP4239	11/160	0.00013902	0.0261358	0	0	4.18402	37.1578	CLDN11;NRP2;ZEB2;FZD2;WNT11;FZD7;SNAI1;PROX1;ITGA5;CLDN1;DLL3
Macrophage Markers WP4146	45697	0.0104151	0.31929	0	0	15.8948	72.5517	CD86;RAC2
Vitamin D Receptor Pathway WP2877	8/186	0.0182816	0.319345	0	0	2.52139	10.0902	COLEC11;SERPINB1;GADD45A;MX2;DND1;TIMP3;ALPG;SLC8A1
Hippo Merlin Signaling Dysregulation WP4541	6/120	0.020257	0.319345	0	0	2.94541	11.4849	NTRK1;PDGFRA;CDH10;ITGB2;ITGA5;FGFR3
LINC01612-KO and DVL2-KD uniquely-up regulated GO terms
Serine Metabolism WP4688	45755	4.74279e-05	0.00888483	0	0	33.1744	330.294	PSAT1;SHMT2;SHMT1;PHGDH
Pre Implantation Embryo WP3527	8/58	0.000282613	0.0240487	0	0	5.33177	43.5682	SOX2;ESRRA;DNMT3L;IRF4;SOX11;KLF4;AQP3;NR3C2
Purine Metabolism WP4792	45760	0.000430652	0.0280853	0	0	14.7404	114.241	PRPS1;IMPDH1;HPRT1;ITPA
Notch Signaling WP61	6/54	0.00495305	0.0975042	0	0	4.15159	22.0356	LCK;HEY2;HES1;NFKB1;SAP30;DLL3
Nitric Oxide Metabolism In Cystic Fibrosis WP4947	45760	0.000908744	0.109864	0	0	11.9969	84.0196	PRMT6;NOS2;DDAH1;NOS1
Cell Lineage Map For Neuronal Differentiation WP5417	12/132	0.00287128	0.173126	0	0	2.71416	15.886	ALDH1L1;PCLO;ZFP42;DCX;MBP;NANOG;ITGA6;SLC17A7;BSN;DLL1;SHANK1;GRIN1
RAC1 PAK1 P38 MMP2 Pathway WP3303	8/68	0.00293433	0.173126	0	0	3.60977	21.0495	GRB14;ANGPT1;NOS2;TIE1;NOS1;TEK;TP53;EGFR
Focal Adhesion PI3K Akt mTOR Signaling WP3932	19/303	0.0136222	0.358982	0	0	1.8183	7.81152	FOXA1;PRKAA2;ANGPT1;NOS2;ITGB4;ITGA2B;LAMC2;PRLR;THBS1;EGFR;LIPE;COL2A1;GNB3;ITGA7;ITGA6;NOS1;TEK;PPARGC1A;CREB5
