# Supplementary material for: The LINC01612-DVL2-WNT axis promotes human endoderm differentiation
Source: Stem Cell Reports. 2025 Oct 23;20(11):102682. doi: 10.1016/j.stemcr.2025.102682 (PMC12790727; doi:10.1016/j.stemcr.2025.102682)
Supplement: Table S4. The mass spectrometry results of LINC01612 or Fluc IP extracts [file mmc4.xlsx]

## Sheet: Sheet1
The mass spectrometry results of LINC01612 or Fluc IP extracts (Log2 Foldchange LINC01612/Fluc >1)
Accession	Description	Sum PEP Score	Coverage [%]	# Peptides	# PSMs	# Unique Peptides	# AAs	MW [kDa]	LINC01612 abundances	Fluc abundances	Log2Foldchange
Q13547	Histone deacetylase 1 OS=Homo sapiens OX=9606 GN=HDAC1 PE=1 SV=1	11.446	6	3	14	1	482	55.1	2.55502e+07	#N/A	24.6068
P68871	Hemoglobin subunit beta OS=Homo sapiens OX=9606 GN=HBB PE=1 SV=2	15.131	25	3	4	3	147	16	2.02575e+07	#N/A	24.272
Q9H361	Polyadenylate-binding protein 3 OS=Homo sapiens OX=9606 GN=PABPC3 PE=1 SV=2	100.712	19	15	126	1	631	70	1.19095e+07	#N/A	23.5056
Q8NFC6	Biorientation of chromosomes in cell division protein 1-like 1 OS=Homo sapiens OX=9606 GN=BOD1L1 PE=1 SV=2	5.504	1	2	2	2	3051	330.3	3.81214e+06	#N/A	21.8622
Q9UHD1	Cysteine and histidine-rich domain-containing protein 1 OS=Homo sapiens OX=9606 GN=CHORDC1 PE=1 SV=2	21.695	14	3	4	3	332	37.5	3.20026e+06	#N/A	21.6098
P41227	N-alpha-acetyltransferase 10 OS=Homo sapiens OX=9606 GN=NAA10 PE=1 SV=1	11.36	9	2	3	2	235	26.4	2.7067e+06	#N/A	21.3681
Q9HCU5	Prolactin regulatory element-binding protein OS=Homo sapiens OX=9606 GN=PREB PE=1 SV=2	2.345	3	1	4	1	417	45.4	2.68082e+06	#N/A	21.3542
Q15286	Ras-related protein Rab-35 OS=Homo sapiens OX=9606 GN=RAB35 PE=1 SV=1	12.654	17	3	14	1	201	23	1.79973e+06	#N/A	20.7794
Q9Y314	Nitric oxide synthase-interacting protein OS=Homo sapiens OX=9606 GN=NOSIP PE=1 SV=1	2.997	4	1	1	1	301	33.2	1.73427e+06	#N/A	20.7259
Q9Y2R0	Cytochrome c oxidase assembly factor 3 homolog, mitochondrial OS=Homo sapiens OX=9606 GN=COA3 PE=1 SV=1	4.751	18	2	2	2	106	11.7	1.60022e+06	#N/A	20.6098
Q9Y6R4	Mitogen-activated protein kinase kinase kinase 4 OS=Homo sapiens OX=9606 GN=MAP3K4 PE=1 SV=2	3.483	1	1	1	1	1608	181.6	1.54786e+06	#N/A	20.5618
O43823	A-kinase anchor protein 8 OS=Homo sapiens OX=9606 GN=AKAP8 PE=1 SV=1	4.006	2	2	2	2	692	76.1	1.54563e+06	#N/A	20.5598
Q53GS9	U4/U6.U5 tri-snRNP-associated protein 2 OS=Homo sapiens OX=9606 GN=USP39 PE=1 SV=2	2.318	2	1	1	1	565	65.3	1.41934e+06	#N/A	20.4368
Q9UID3	Vacuolar protein sorting-associated protein 51 homolog OS=Homo sapiens OX=9606 GN=VPS51 PE=1 SV=2	7.226	3	2	2	2	782	86	1.41351e+06	#N/A	20.4309
Q96GM5	SWI/SNF-related matrix-associated actin-dependent regulator of chromatin subfamily D member 1 OS=Homo sapiens OX=9606 GN=SMARCD1 PE=1 SV=2	2.429	4	1	1	1	515	58.2	1.20089e+06	#N/A	20.1957
Q15388	Mitochondrial import receptor subunit TOM20 homolog OS=Homo sapiens OX=9606 GN=TOMM20 PE=1 SV=1	3.866	8	1	1	1	145	16.3	1.03737e+06	#N/A	19.9845
O95453	Poly(A)-specific ribonuclease PARN OS=Homo sapiens OX=9606 GN=PARN PE=1 SV=1	3.879	4	2	2	2	639	73.4	996311	#N/A	19.9262
Q13177	Serine/threonine-protein kinase PAK 2 OS=Homo sapiens OX=9606 GN=PAK2 PE=1 SV=3	12.822	9	3	3	2	524	58	945807	#N/A	19.8512
O60524	Nuclear export mediator factor NEMF OS=Homo sapiens OX=9606 GN=NEMF PE=1 SV=4	2.83	1	1	2	1	1076	122.9	895278	#N/A	19.772
Q9BZH6	WD repeat-containing protein 11 OS=Homo sapiens OX=9606 GN=WDR11 PE=1 SV=1	3.548	1	1	1	1	1224	136.6	882795	#N/A	19.7517
Q96H55	Unconventional myosin-XIX OS=Homo sapiens OX=9606 GN=MYO19 PE=1 SV=2	3.2	1	1	2	1	970	109.1	882660	#N/A	19.7515
Q9BUL5	PHD finger protein 23 OS=Homo sapiens OX=9606 GN=PHF23 PE=1 SV=1	2.322	3	1	1	1	403	43.8	865094	#N/A	19.7225
Q92665	28S ribosomal protein S31, mitochondrial OS=Homo sapiens OX=9606 GN=MRPS31 PE=1 SV=3	5.309	4	1	1	1	395	45.3	843189	#N/A	19.6855
Q6DKJ4	Nucleoredoxin OS=Homo sapiens OX=9606 GN=NXN PE=1 SV=2	34.916	15	4	13	4	435	48.4	800816	#N/A	19.6111
Q8N1N4	Keratin, type II cytoskeletal 78 OS=Homo sapiens OX=9606 GN=KRT78 PE=1 SV=2	8.684	5	3	6	1	520	56.8	778342	#N/A	19.57
P78330	Phosphoserine phosphatase OS=Homo sapiens OX=9606 GN=PSPH PE=1 SV=2	3.15	9	2	2	2	225	25	773732	#N/A	19.5615
O75886	Signal transducing adapter molecule 2 OS=Homo sapiens OX=9606 GN=STAM2 PE=1 SV=1	3.163	2	1	1	1	525	58.1	760486	#N/A	19.5366
O75487	Glypican-4 OS=Homo sapiens OX=9606 GN=GPC4 PE=1 SV=4	37.606	20	7	12	7	556	62.4	760244	#N/A	19.5361
Q8N511	Transmembrane protein 199 OS=Homo sapiens OX=9606 GN=TMEM199 PE=1 SV=1	2.296	7	1	1	1	208	23.1	748377	#N/A	19.5134
Q9HC38	Glyoxalase domain-containing protein 4 OS=Homo sapiens OX=9606 GN=GLOD4 PE=1 SV=1	21.77	27	6	7	6	313	34.8	729161	#N/A	19.4759
Q9GZZ1	N-alpha-acetyltransferase 50 OS=Homo sapiens OX=9606 GN=NAA50 PE=1 SV=1	2.741	7	1	1	1	169	19.4	719863	#N/A	19.4574
Q8N3X1	Formin-binding protein 4 OS=Homo sapiens OX=9606 GN=FNBP4 PE=1 SV=3	2.872	1	1	1	1	1017	110.2	716949	#N/A	19.4515
Q99829	Copine-1 OS=Homo sapiens OX=9606 GN=CPNE1 PE=1 SV=1	6.559	6	3	3	3	537	59	698355	#N/A	19.4136
Q07960	Rho GTPase-activating protein 1 OS=Homo sapiens OX=9606 GN=ARHGAP1 PE=1 SV=1	9.259	8	3	4	3	439	50.4	680107	#N/A	19.3754
P09493	Tropomyosin alpha-1 chain OS=Homo sapiens OX=9606 GN=TPM1 PE=1 SV=2	53.147	22	7	26	2	284	32.7	652612	#N/A	19.3159
Q13416	Origin recognition complex subunit 2 OS=Homo sapiens OX=9606 GN=ORC2 PE=1 SV=2	2.346	2	1	1	1	577	65.9	652399	#N/A	19.3154
Q8WVB6	Chromosome transmission fidelity protein 18 homolog OS=Homo sapiens OX=9606 GN=CHTF18 PE=1 SV=1	4.941	2	2	5	1	975	107.3	641740	#N/A	19.2916
O94822	E3 ubiquitin-protein ligase listerin OS=Homo sapiens OX=9606 GN=LTN1 PE=1 SV=6	3.248	1	1	1	1	1766	200.4	632001	#N/A	19.2696
P04035	3-hydroxy-3-methylglutaryl-coenzyme A reductase OS=Homo sapiens OX=9606 GN=HMGCR PE=1 SV=1	4.442	1	1	2	1	888	97.4	630613	#N/A	19.2664
P49585	Choline-phosphate cytidylyltransferase A OS=Homo sapiens OX=9606 GN=PCYT1A PE=1 SV=2	2.638	3	1	2	1	367	41.7	599393	#N/A	19.1931
Q9BYP7	Serine/threonine-protein kinase WNK3 OS=Homo sapiens OX=9606 GN=WNK3 PE=1 SV=3	9.905	3	4	5	1	1800	198.3	574789	#N/A	19.1327
Q9BW19	Kinesin-like protein KIFC1 OS=Homo sapiens OX=9606 GN=KIFC1 PE=1 SV=2	3.899	2	1	2	1	673	73.7	573694	#N/A	19.1299
O14976	Cyclin-G-associated kinase OS=Homo sapiens OX=9606 GN=GAK PE=1 SV=2	3.114	1	1	1	1	1311	143.1	560957	#N/A	19.0975
P18085	ADP-ribosylation factor 4 OS=Homo sapiens OX=9606 GN=ARF4 PE=1 SV=3	43.327	49	7	12	4	180	20.5	560565	#N/A	19.0965
Q96RL7	Vacuolar protein sorting-associated protein 13A OS=Homo sapiens OX=9606 GN=VPS13A PE=1 SV=2	2.324	1	1	1	1	3174	360	488400	#N/A	18.8977
Q9UBU9	Nuclear RNA export factor 1 OS=Homo sapiens OX=9606 GN=NXF1 PE=1 SV=1	5.229	2	1	1	1	619	70.1	457393	#N/A	18.8031
P20020	Plasma membrane calcium-transporting ATPase 1 OS=Homo sapiens OX=9606 GN=ATP2B1 PE=1 SV=3	6.695	3	3	4	2	1258	138.7	448820	#N/A	18.7758
Q99536	Synaptic vesicle membrane protein VAT-1 homolog OS=Homo sapiens OX=9606 GN=VAT1 PE=1 SV=2	42.164	26	7	11	7	393	41.9	438423	#N/A	18.742
Q8IZ21	Phosphatase and actin regulator 4 OS=Homo sapiens OX=9606 GN=PHACTR4 PE=1 SV=1	5.152	2	1	1	1	702	78.2	436535	#N/A	18.7357
P52298	Nuclear cap-binding protein subunit 2 OS=Homo sapiens OX=9606 GN=NCBP2 PE=1 SV=1	2.422	7	1	1	1	156	18	431147	#N/A	18.7178
Q96M96	FYVE, RhoGEF and PH domain-containing protein 4 OS=Homo sapiens OX=9606 GN=FGD4 PE=1 SV=2	4.135	3	2	2	2	766	86.6	426418	#N/A	18.7019
P49257	Protein ERGIC-53 OS=Homo sapiens OX=9606 GN=LMAN1 PE=1 SV=2	5.812	7	2	3	2	510	57.5	424291	#N/A	18.6947
P43378	Tyrosine-protein phosphatase non-receptor type 9 OS=Homo sapiens OX=9606 GN=PTPN9 PE=1 SV=1	3.787	2	1	1	1	593	68	422832	#N/A	18.6897
Q14689	Disco-interacting protein 2 homolog A OS=Homo sapiens OX=9606 GN=DIP2A PE=1 SV=2	4.008	1	1	1	1	1571	170.3	420424	#N/A	18.6815
P17174	Aspartate aminotransferase, cytoplasmic OS=Homo sapiens OX=9606 GN=GOT1 PE=1 SV=3	26.309	19	6	6	6	413	46.2	418168	#N/A	18.6737
O43813	LanC-like protein 1 OS=Homo sapiens OX=9606 GN=LANCL1 PE=1 SV=1	3.477	6	2	2	2	399	45.3	402213	#N/A	18.6176
Q14997	Proteasome activator complex subunit 4 OS=Homo sapiens OX=9606 GN=PSME4 PE=1 SV=2	2.443	1	1	1	1	1843	211.2	402098	#N/A	18.6172
Q6ZNB6	NF-X1-type zinc finger protein NFXL1 OS=Homo sapiens OX=9606 GN=NFXL1 PE=1 SV=2	6.357	3	2	3	2	911	101.3	399173	#N/A	18.6067
P42696	RNA-binding protein 34 OS=Homo sapiens OX=9606 GN=RBM34 PE=1 SV=2	4.121	3	1	1	1	430	48.5	395918	#N/A	18.5948
Q9Y5L4	Mitochondrial import inner membrane translocase subunit Tim13 OS=Homo sapiens OX=9606 GN=TIMM13 PE=1 SV=1	4.625	15	1	2	1	95	10.5	389327	#N/A	18.5706
P63151	Serine/threonine-protein phosphatase 2A 55 kDa regulatory subunit B alpha isoform OS=Homo sapiens OX=9606 GN=PPP2R2A PE=1 SV=1	12.031	10	3	4	3	447	51.7	382800	#N/A	18.5462
O95837	Guanine nucleotide-binding protein subunit alpha-14 OS=Homo sapiens OX=9606 GN=GNA14 PE=1 SV=1	3.324	3	1	1	1	355	41.5	352158	#N/A	18.4259
P13995	Bifunctional methylenetetrahydrofolate dehydrogenase/cyclohydrolase, mitochondrial OS=Homo sapiens OX=9606 GN=MTHFD2 PE=1 SV=2	9.813	9	2	2	2	350	37.9	344990	#N/A	18.3962
Q9H910	Jupiter microtubule associated homolog 2 OS=Homo sapiens OX=9606 GN=JPT2 PE=1 SV=1	12.611	15	2	2	2	190	20.1	344479	#N/A	18.3941
Q9UMX0	Ubiquilin-1 OS=Homo sapiens OX=9606 GN=UBQLN1 PE=1 SV=2	9.874	8	4	4	4	589	62.5	343765	#N/A	18.3911
P30566	Adenylosuccinate lyase OS=Homo sapiens OX=9606 GN=ADSL PE=1 SV=2	17.466	15	5	7	5	484	54.9	332189	#N/A	18.3416
Q9HC07	Transmembrane protein 165 OS=Homo sapiens OX=9606 GN=TMEM165 PE=1 SV=1	12.408	15	2	2	2	324	34.9	310212	#N/A	18.2429
P11498	Pyruvate carboxylase, mitochondrial OS=Homo sapiens OX=9606 GN=PC PE=1 SV=2	12.109	2	2	2	2	1178	129.6	299771	#N/A	18.1935
P06280	Alpha-galactosidase A OS=Homo sapiens OX=9606 GN=GLA PE=1 SV=1	8.405	9	3	3	3	429	48.7	294165	#N/A	18.1663
P00387	NADH-cytochrome b5 reductase 3 OS=Homo sapiens OX=9606 GN=CYB5R3 PE=1 SV=3	18.652	18	3	7	3	301	34.2	292153	#N/A	18.1564
Q15042	Rab3 GTPase-activating protein catalytic subunit OS=Homo sapiens OX=9606 GN=RAB3GAP1 PE=1 SV=3	5.064	1	1	2	1	981	110.5	282992	#N/A	18.1104
Q92688	Acidic leucine-rich nuclear phosphoprotein 32 family member B OS=Homo sapiens OX=9606 GN=ANP32B PE=1 SV=1	27.816	16	3	8	2	251	28.8	280653	#N/A	18.0984
Q9UHG3	Prenylcysteine oxidase 1 OS=Homo sapiens OX=9606 GN=PCYOX1 PE=1 SV=3	22.627	14	5	8	5	505	56.6	276047	#N/A	18.0746
Q16537	Serine/threonine-protein phosphatase 2A 56 kDa regulatory subunit epsilon isoform OS=Homo sapiens OX=9606 GN=PPP2R5E PE=1 SV=1	7.545	6	2	2	2	467	54.7	275015	#N/A	18.0692
Q14914	Prostaglandin reductase 1 OS=Homo sapiens OX=9606 GN=PTGR1 PE=1 SV=2	25.377	14	4	4	4	329	35.8	271653	#N/A	18.0514
Q9HAU0	Pleckstrin homology domain-containing family A member 5 OS=Homo sapiens OX=9606 GN=PLEKHA5 PE=1 SV=1	5.742	2	2	2	2	1116	127.4	269785	#N/A	18.0415
Q13153	Serine/threonine-protein kinase PAK 1 OS=Homo sapiens OX=9606 GN=PAK1 PE=1 SV=2	7.497	5	2	2	1	545	60.6	266805	#N/A	18.0254
Q8TCT9	Minor histocompatibility antigen H13 OS=Homo sapiens OX=9606 GN=HM13 PE=1 SV=1	2.809	3	1	2	1	377	41.5	264639	#N/A	18.0137
P06132	Uroporphyrinogen decarboxylase OS=Homo sapiens OX=9606 GN=UROD PE=1 SV=2	16.49	13	3	6	3	367	40.8	247108	#N/A	17.9148
O15173	Membrane-associated progesterone receptor component 2 OS=Homo sapiens OX=9606 GN=PGRMC2 PE=1 SV=1	12.334	15	2	2	2	223	23.8	243194	#N/A	17.8918
O14683	Tumor protein p53-inducible protein 11 OS=Homo sapiens OX=9606 GN=TP53I11 PE=1 SV=2	15.75	14	3	3	3	189	21	241922	#N/A	17.8842
P51572	B-cell receptor-associated protein 31 OS=Homo sapiens OX=9606 GN=BCAP31 PE=1 SV=3	8.666	6	1	2	1	246	28	235945	#N/A	17.8481
P67812	Signal peptidase complex catalytic subunit SEC11A OS=Homo sapiens OX=9606 GN=SEC11A PE=1 SV=1	3.285	4	1	1	1	179	20.6	226796	#N/A	17.791
O00461	Golgi integral membrane protein 4 OS=Homo sapiens OX=9606 GN=GOLIM4 PE=1 SV=1	5.641	2	1	1	1	696	81.8	226173	#N/A	17.7871
Q13596	Sorting nexin-1 OS=Homo sapiens OX=9606 GN=SNX1 PE=1 SV=3	5.173	3	1	1	1	522	59	219242	#N/A	17.7422
Q9BTC0	Death-inducer obliterator 1 OS=Homo sapiens OX=9606 GN=DIDO1 PE=1 SV=5	6.461	2	3	3	3	2240	243.7	217932	#N/A	17.7335
Q15059	Bromodomain-containing protein 3 OS=Homo sapiens OX=9606 GN=BRD3 PE=1 SV=1	6.022	4	2	4	1	726	79.5	215700	#N/A	17.7187
Q00534	Cyclin-dependent kinase 6 OS=Homo sapiens OX=9606 GN=CDK6 PE=1 SV=1	11.647	10	3	13	2	326	36.9	205165	#N/A	17.6464
Q7Z3U7	Protein MON2 homolog OS=Homo sapiens OX=9606 GN=MON2 PE=1 SV=3	3.684	1	1	1	1	1717	190.2	202580	#N/A	17.6281
P61803	Dolichyl-diphosphooligosaccharide--protein glycosyltransferase subunit DAD1 OS=Homo sapiens OX=9606 GN=DAD1 PE=1 SV=3	8.416	19	2	3	2	113	12.5	202187	#N/A	17.6253
Q16763	Ubiquitin-conjugating enzyme E2 S OS=Homo sapiens OX=9606 GN=UBE2S PE=1 SV=2	2.746	7	1	1	1	222	23.8	196206	#N/A	17.582
Q14108	Lysosome membrane protein 2 OS=Homo sapiens OX=9606 GN=SCARB2 PE=1 SV=2	3.076	2	1	2	1	478	54.3	195945	#N/A	17.5801
Q9NPQ8	Synembryn-A OS=Homo sapiens OX=9606 GN=RIC8A PE=1 SV=3	5.31	3	1	1	1	531	59.7	192754	#N/A	17.5564
Q4V328	GRIP1-associated protein 1 OS=Homo sapiens OX=9606 GN=GRIPAP1 PE=1 SV=1	3.41	2	1	1	1	841	95.9	187807	#N/A	17.5189
Q9Y6M7	Sodium bicarbonate cotransporter 3 OS=Homo sapiens OX=9606 GN=SLC4A7 PE=1 SV=2	14.648	4	3	4	3	1214	136	182896	#N/A	17.4807
O43292	Glycosylphosphatidylinositol anchor attachment 1 protein OS=Homo sapiens OX=9606 GN=GPAA1 PE=1 SV=3	2.518	2	1	1	1	621	67.6	182784	#N/A	17.4798
P54105	Methylosome subunit pICln OS=Homo sapiens OX=9606 GN=CLNS1A PE=1 SV=1	7.191	5	1	1	1	237	26.2	172004	#N/A	17.3921
Q86US8	Telomerase-binding protein EST1A OS=Homo sapiens OX=9606 GN=SMG6 PE=1 SV=2	2.934	1	1	1	1	1419	160.4	169589	#N/A	17.3717
O75347	Tubulin-specific chaperone A OS=Homo sapiens OX=9606 GN=TBCA PE=1 SV=3	4.582	17	1	1	1	108	12.8	162929	#N/A	17.3139
Q96N66	Lysophospholipid acyltransferase 7 OS=Homo sapiens OX=9606 GN=MBOAT7 PE=1 SV=2	9.604	5	2	2	2	472	52.7	157834	#N/A	17.2681
O00767	Acyl-CoA desaturase OS=Homo sapiens OX=9606 GN=SCD PE=1 SV=2	3.516	4	1	1	1	359	41.5	156322	#N/A	17.2542
Q9Y639	Neuroplastin OS=Homo sapiens OX=9606 GN=NPTN PE=1 SV=2	10.885	10	3	3	3	398	44.4	150654	#N/A	17.2009
Q10713	Mitochondrial-processing peptidase subunit alpha OS=Homo sapiens OX=9606 GN=PMPCA PE=1 SV=2	27.758	18	6	9	6	525	58.2	147853	#N/A	17.1738
P13693	Translationally-controlled tumor protein OS=Homo sapiens OX=9606 GN=TPT1 PE=1 SV=1	4.533	8	1	1	1	172	19.6	143871	#N/A	17.1344
P53634	Dipeptidyl peptidase 1 OS=Homo sapiens OX=9606 GN=CTSC PE=1 SV=2	3.247	3	1	3	1	463	51.8	142816	#N/A	17.1238
Q96FW1	Ubiquitin thioesterase OTUB1 OS=Homo sapiens OX=9606 GN=OTUB1 PE=1 SV=2	26.221	20	4	6	4	271	31.3	140179	#N/A	17.0969
P14735	Insulin-degrading enzyme OS=Homo sapiens OX=9606 GN=IDE PE=1 SV=4	15.825	7	6	7	6	1019	117.9	138041	#N/A	17.0747
P28482	Mitogen-activated protein kinase 1 OS=Homo sapiens OX=9606 GN=MAPK1 PE=1 SV=3	4.69	6	2	3	2	360	41.4	136700	#N/A	17.0607
Q14CX7	N-alpha-acetyltransferase 25, NatB auxiliary subunit OS=Homo sapiens OX=9606 GN=NAA25 PE=1 SV=1	2.609	1	1	1	1	972	112.2	135257	#N/A	17.0454
P30520	Adenylosuccinate synthetase isozyme 2 OS=Homo sapiens OX=9606 GN=ADSS PE=1 SV=3	26.972	14	4	5	4	456	50.1	133172	#N/A	17.0229
P68133	Actin, alpha skeletal muscle OS=Homo sapiens OX=9606 GN=ACTA1 PE=1 SV=1	126.151	33	15	344	1	377	42	123504	#N/A	16.9142
Q9UBP6	tRNA (guanine-N(7)-)-methyltransferase OS=Homo sapiens OX=9606 GN=METTL1 PE=1 SV=1	5.7	5	1	1	1	276	31.5	95765.5	#N/A	16.5472
Q9Y3B3	Transmembrane emp24 domain-containing protein 7 OS=Homo sapiens OX=9606 GN=TMED7 PE=1 SV=2	4.308	10	2	2	2	224	25.2	95026.5	#N/A	16.5361
P01116	GTPase KRas OS=Homo sapiens OX=9606 GN=KRAS PE=1 SV=1	6.74	12	2	3	2	189	21.6	94106.1	#N/A	16.522
Q9H7Z7	Prostaglandin E synthase 2 OS=Homo sapiens OX=9606 GN=PTGES2 PE=1 SV=1	4.806	4	1	1	1	377	41.9	90544.7	#N/A	16.4664
Q8NG11	Tetraspanin-14 OS=Homo sapiens OX=9606 GN=TSPAN14 PE=1 SV=1	2.591	6	1	1	1	270	30.7	79735.4	#N/A	16.283
Q9Y2V2	Calcium-regulated heat-stable protein 1 OS=Homo sapiens OX=9606 GN=CARHSP1 PE=1 SV=2	2.877	11	1	1	1	147	15.9	73494.7	#N/A	16.1654
O60547	GDP-mannose 4,6 dehydratase OS=Homo sapiens OX=9606 GN=GMDS PE=1 SV=1	4.153	5	2	2	2	372	41.9	73181.5	#N/A	16.1592
P06865	Beta-hexosaminidase subunit alpha OS=Homo sapiens OX=9606 GN=HEXA PE=1 SV=2	5.619	4	2	2	2	529	60.7	63594.1	#N/A	15.9566
Q14728	Major facilitator superfamily domain-containing protein 10 OS=Homo sapiens OX=9606 GN=MFSD10 PE=1 SV=1	4.932	5	2	2	2	455	48.3	50144.1	#N/A	15.6138
P13473	Lysosome-associated membrane glycoprotein 2 OS=Homo sapiens OX=9606 GN=LAMP2 PE=1 SV=2	3.69	2	1	7	1	410	44.9	48458.5	#N/A	15.5645
Q99538	Legumain OS=Homo sapiens OX=9606 GN=LGMN PE=1 SV=1	6.471	4	1	1	1	433	49.4	36351.1	#N/A	15.1498
P69905	Hemoglobin subunit alpha OS=Homo sapiens OX=9606 GN=HBA1 PE=1 SV=2	14.295	33	4	5	4	142	15.2	3.09014e+07	200370	7.26885
P61224	Ras-related protein Rap-1b OS=Homo sapiens OX=9606 GN=RAP1B PE=1 SV=1	22.733	21	4	9	4	184	20.8	429482	20360.7	4.39867
Q93052	Lipoma-preferred partner OS=Homo sapiens OX=9606 GN=LPP PE=1 SV=1	9.54	5	2	5	2	612	65.7	3.28794e+06	177827	4.20863
Q13492	Phosphatidylinositol-binding clathrin assembly protein OS=Homo sapiens OX=9606 GN=PICALM PE=1 SV=2	9.548	6	3	3	3	652	70.7	472319	28457.6	4.05283
Q92621	Nuclear pore complex protein Nup205 OS=Homo sapiens OX=9606 GN=NUP205 PE=1 SV=3	11.644	2	3	3	3	2012	227.8	1.80452e+06	109541	4.04206
Q8IZ40	REST corepressor 2 OS=Homo sapiens OX=9606 GN=RCOR2 PE=1 SV=2	4.541	4	2	2	2	523	58	2.16992e+06	162648	3.73781
P51784	Ubiquitin carboxyl-terminal hydrolase 11 OS=Homo sapiens OX=9606 GN=USP11 PE=1 SV=3	6.451	2	2	3	2	963	109.7	452214	45629.2	3.30895
Q9BPW8	Protein NipSnap homolog 1 OS=Homo sapiens OX=9606 GN=NIPSNAP1 PE=1 SV=1	15.066	18	4	4	4	284	33.3	4.11695e+06	432175	3.25189
O75153	Clustered mitochondria protein homolog OS=Homo sapiens OX=9606 GN=CLUH PE=1 SV=2	3.37	2	2	2	2	1309	146.6	1.44877e+06	156088	3.21439
P10721	Mast/stem cell growth factor receptor Kit OS=Homo sapiens OX=9606 GN=KIT PE=1 SV=1	7.044	2	2	2	2	976	109.8	1.50086e+06	166440	3.1727
Q9P013	Spliceosome-associated protein CWC15 homolog OS=Homo sapiens OX=9606 GN=CWC15 PE=1 SV=2	3.653	5	1	1	1	229	26.6	4.3217e+06	490943	3.13797
P40925	Malate dehydrogenase, cytoplasmic OS=Homo sapiens OX=9606 GN=MDH1 PE=1 SV=4	48.724	30	8	19	8	334	36.4	3.20689e+06	372408	3.10622
P18583	Protein SON OS=Homo sapiens OX=9606 GN=SON PE=1 SV=4	4.25	1	2	2	2	2426	263.7	1.85777e+06	252237	2.88071
Q7L5N1	COP9 signalosome complex subunit 6 OS=Homo sapiens OX=9606 GN=COPS6 PE=1 SV=1	7.524	12	3	3	3	327	36.1	2.40057e+06	345419	2.79696
P49458	Signal recognition particle 9 kDa protein OS=Homo sapiens OX=9606 GN=SRP9 PE=1 SV=2	5.385	23	2	3	2	86	10.1	2.99526e+06	434113	2.78653
Q9UIA9	Exportin-7 OS=Homo sapiens OX=9606 GN=XPO7 PE=1 SV=3	15.129	5	4	4	4	1087	123.8	1.92399e+06	281262	2.77411
P52815	39S ribosomal protein L12, mitochondrial OS=Homo sapiens OX=9606 GN=MRPL12 PE=1 SV=2	10.446	11	2	3	2	198	21.3	4.29842e+06	650755	2.72362
Q96RS0	Trimethylguanosine synthase OS=Homo sapiens OX=9606 GN=TGS1 PE=1 SV=3	4.475	2	2	2	2	853	96.6	2.31659e+06	355221	2.70521
Q9BTT0	Acidic leucine-rich nuclear phosphoprotein 32 family member E OS=Homo sapiens OX=9606 GN=ANP32E PE=1 SV=1	27.679	17	4	10	4	268	30.7	701275	119272	2.55572
P49419	Alpha-aminoadipic semialdehyde dehydrogenase OS=Homo sapiens OX=9606 GN=ALDH7A1 PE=1 SV=5	56.274	28	11	21	11	539	58.5	2.11151e+06	368125	2.52001
O94927	HAUS augmin-like complex subunit 5 OS=Homo sapiens OX=9606 GN=HAUS5 PE=1 SV=2	6.203	6	3	3	3	633	71.6	1.86157e+06	333703	2.47988
Q96HE7	ERO1-like protein alpha OS=Homo sapiens OX=9606 GN=ERO1A PE=1 SV=2	9.815	7	3	3	3	468	54.4	1.45041e+06	261518	2.47148
P09132	Signal recognition particle 19 kDa protein OS=Homo sapiens OX=9606 GN=SRP19 PE=1 SV=3	8.123	10	1	2	1	144	16.1	2.62648e+06	475165	2.46663
O95168	NADH dehydrogenase [ubiquinone] 1 beta subcomplex subunit 4 OS=Homo sapiens OX=9606 GN=NDUFB4 PE=1 SV=3	6.136	17	2	4	2	129	15.2	3.346e+06	627986	2.41363
Q9Y4G6	Talin-2 OS=Homo sapiens OX=9606 GN=TLN2 PE=1 SV=4	32.007	4	9	19	1	2542	271.4	561185	106818	2.39331
Q16527	Cysteine and glycine-rich protein 2 OS=Homo sapiens OX=9606 GN=CSRP2 PE=1 SV=3	6.434	18	2	3	2	193	20.9	1.06439e+06	204882	2.37716
P63165	Small ubiquitin-related modifier 1 OS=Homo sapiens OX=9606 GN=SUMO1 PE=1 SV=1	2.766	12	1	1	1	101	11.6	2.78199e+06	544131	2.35409
P62995	Transformer-2 protein homolog beta OS=Homo sapiens OX=9606 GN=TRA2B PE=1 SV=1	5.056	9	2	4	2	288	33.6	8.81099e+06	1.74609e+06	2.33518
Q9UKK9	ADP-sugar pyrophosphatase OS=Homo sapiens OX=9606 GN=NUDT5 PE=1 SV=1	32.85	26	5	7	5	219	24.3	657706	133686	2.29859
O75400	Pre-mRNA-processing factor 40 homolog A OS=Homo sapiens OX=9606 GN=PRPF40A PE=1 SV=2	10.37	5	4	4	4	957	108.7	3.07241e+06	647060	2.2474
Q49A26	Putative oxidoreductase GLYR1 OS=Homo sapiens OX=9606 GN=GLYR1 PE=1 SV=3	5.146	5	2	3	2	553	60.5	980038	213300	2.19995
Q9BWW4	Single-stranded DNA-binding protein 3 OS=Homo sapiens OX=9606 GN=SSBP3 PE=1 SV=1	4.179	6	2	2	2	388	40.4	851131	190388	2.16043
Q969P0	Immunoglobulin superfamily member 8 OS=Homo sapiens OX=9606 GN=IGSF8 PE=1 SV=1	2.353	1	1	4	1	613	65	604916	137585	2.1364
P78406	mRNA export factor OS=Homo sapiens OX=9606 GN=RAE1 PE=1 SV=1	2.874	2	1	1	1	368	40.9	2.7825e+06	656896	2.08264
Q96DA6	Mitochondrial import inner membrane translocase subunit TIM14 OS=Homo sapiens OX=9606 GN=DNAJC19 PE=1 SV=3	4.804	20	2	3	2	116	12.5	2.92994e+06	703764	2.05771
P49750	YLP motif-containing protein 1 OS=Homo sapiens OX=9606 GN=YLPM1 PE=1 SV=4	14.565	3	5	7	5	2146	241.5	1.48886e+07	3.58762e+06	2.05311
Q8IXM3	39S ribosomal protein L41, mitochondrial OS=Homo sapiens OX=9606 GN=MRPL41 PE=1 SV=1	2.86	5	1	2	1	137	15.4	1.33803e+06	328187	2.02752
Q92804	TATA-binding protein-associated factor 2N OS=Homo sapiens OX=9606 GN=TAF15 PE=1 SV=1	12.991	11	4	10	2	592	61.8	2.76946e+06	682558	2.02058
Q9HB71	Calcyclin-binding protein OS=Homo sapiens OX=9606 GN=CACYBP PE=1 SV=2	32.574	29	6	13	6	228	26.2	8.59276e+06	2.13063e+06	2.01184
Q9H0U4	Ras-related protein Rab-1B OS=Homo sapiens OX=9606 GN=RAB1B PE=1 SV=1	25.658	35	7	13	2	201	22.2	3.16934e+06	791488	2.00154
Q8IWT6	Volume-regulated anion channel subunit LRRC8A OS=Homo sapiens OX=9606 GN=LRRC8A PE=1 SV=1	4.645	3	2	3	2	810	94.1	684727	176286	1.95761
Q9H0U6	39S ribosomal protein L18, mitochondrial OS=Homo sapiens OX=9606 GN=MRPL18 PE=1 SV=1	5.069	11	2	3	2	180	20.6	2.10545e+06	542388	1.95673
Q9P0L0	Vesicle-associated membrane protein-associated protein A OS=Homo sapiens OX=9606 GN=VAPA PE=1 SV=3	49.35	21	6	15	5	249	27.9	2.40588e+07	6.20626e+06	1.95477
Q08170	Serine/arginine-rich splicing factor 4 OS=Homo sapiens OX=9606 GN=SRSF4 PE=1 SV=2	19.458	11	6	29	2	494	56.6	3.60669e+06	942222	1.93654
O14641	Segment polarity protein dishevelled homolog DVL-2 OS=Homo sapiens OX=9606 GN=DVL2 PE=1 SV=1	6.548	3	2	2	2	736	78.9	3.77919e+06	1.00131e+06	1.91619
Q9H074	Polyadenylate-binding protein-interacting protein 1 OS=Homo sapiens OX=9606 GN=PAIP1 PE=1 SV=1	12.525	11	4	7	4	479	53.5	1.33266e+06	359448	1.89045
P11388	DNA topoisomerase 2-alpha OS=Homo sapiens OX=9606 GN=TOP2A PE=1 SV=3	24.399	6	10	17	4	1531	174.3	2.6566e+07	7.40026e+06	1.84393
Q13591	Semaphorin-5A OS=Homo sapiens OX=9606 GN=SEMA5A PE=1 SV=3	7.353	2	2	2	2	1074	120.5	1.20198e+06	335720	1.84008
P78310	Coxsackievirus and adenovirus receptor OS=Homo sapiens OX=9606 GN=CXADR PE=1 SV=1	16.214	19	5	5	5	365	40	850973	238569	1.8347
O95487	Protein transport protein Sec24B OS=Homo sapiens OX=9606 GN=SEC24B PE=1 SV=2	4.701	1	2	3	2	1268	137.3	2.4829e+06	706274	1.81373
Q5T749	Keratinocyte proline-rich protein OS=Homo sapiens OX=9606 GN=KPRP PE=1 SV=1	7.22	4	3	7	3	579	64.1	1.0827e+07	3.16962e+06	1.77225
Q9BZJ0	Crooked neck-like protein 1 OS=Homo sapiens OX=9606 GN=CRNKL1 PE=1 SV=4	5.69	1	1	2	1	848	100.4	575596	176461	1.7057
Q86V21	Acetoacetyl-CoA synthetase OS=Homo sapiens OX=9606 GN=AACS PE=1 SV=1	9.375	6	4	4	4	672	75.1	406643	127767	1.67024
P20073	Annexin A7 OS=Homo sapiens OX=9606 GN=ANXA7 PE=1 SV=3	12.277	7	3	5	3	488	52.7	4.24635e+06	1.3397e+06	1.66431
Q09161	Nuclear cap-binding protein subunit 1 OS=Homo sapiens OX=9606 GN=NCBP1 PE=1 SV=1	15.145	7	4	6	4	790	91.8	5.89822e+06	1.88536e+06	1.64544
O15226	NF-kappa-B-repressing factor OS=Homo sapiens OX=9606 GN=NKRF PE=1 SV=2	3.984	3	2	3	2	690	77.6	3.59167e+06	1.16635e+06	1.62265
Q15274	Nicotinate-nucleotide pyrophosphorylase [carboxylating] OS=Homo sapiens OX=9606 GN=QPRT PE=1 SV=3	10.172	12	4	5	4	297	30.8	4.43343e+06	1.46246e+06	1.60003
P25787	Proteasome subunit alpha type-2 OS=Homo sapiens OX=9606 GN=PSMA2 PE=1 SV=2	59.793	42	8	18	8	234	25.9	1.17177e+07	3.87777e+06	1.59539
P62861	40S ribosomal protein S30 OS=Homo sapiens OX=9606 GN=FAU PE=1 SV=1	6.223	19	2	3	2	59	6.6	1.17577e+07	3.89122e+06	1.59531
O00411	DNA-directed RNA polymerase, mitochondrial OS=Homo sapiens OX=9606 GN=POLRMT PE=1 SV=2	9.438	3	4	4	4	1230	138.5	1.14091e+06	386111	1.5631
Q86YZ3	Hornerin OS=Homo sapiens OX=9606 GN=HRNR PE=1 SV=2	33.529	6	4	7	4	2850	282.2	4.45728e+06	1.51361e+06	1.55817
P54578	Ubiquitin carboxyl-terminal hydrolase 14 OS=Homo sapiens OX=9606 GN=USP14 PE=1 SV=3	25.879	13	5	11	5	494	56	1.24558e+06	424653	1.55245
Q7Z5K2	Wings apart-like protein homolog OS=Homo sapiens OX=9606 GN=WAPL PE=1 SV=1	7.374	1	1	2	1	1190	132.9	1.18178e+06	407994	1.53434
P36915	Guanine nucleotide-binding protein-like 1 OS=Homo sapiens OX=9606 GN=GNL1 PE=1 SV=2	18.905	10	6	15	6	607	68.6	5.00018e+06	1.72996e+06	1.53124
Q12768	WASH complex subunit 5 OS=Homo sapiens OX=9606 GN=WASHC5 PE=1 SV=1	4.019	1	1	2	1	1159	134.2	431275	149273	1.53065
O94915	Protein furry homolog-like OS=Homo sapiens OX=9606 GN=FRYL PE=1 SV=2	7.84	1	3	4	3	3013	339.4	3.42831e+06	1.19093e+06	1.52541
P30048	Thioredoxin-dependent peroxide reductase, mitochondrial OS=Homo sapiens OX=9606 GN=PRDX3 PE=1 SV=3	23.541	18	4	17	4	256	27.7	116816	40908.9	1.51373
Q96L92	Sorting nexin-27 OS=Homo sapiens OX=9606 GN=SNX27 PE=1 SV=2	6.896	5	3	4	3	541	61.2	2.19394e+06	773245	1.50453
Q14185	Dedicator of cytokinesis protein 1 OS=Homo sapiens OX=9606 GN=DOCK1 PE=1 SV=2	9.191	2	3	4	3	1865	215.2	1.94284e+06	685348	1.50326
Q9Y467	Sal-like protein 2 OS=Homo sapiens OX=9606 GN=SALL2 PE=1 SV=4	21.503	8	5	8	5	1007	105.2	1.16023e+07	4.10098e+06	1.50037
Q9Y570	Protein phosphatase methylesterase 1 OS=Homo sapiens OX=9606 GN=PPME1 PE=1 SV=3	5.639	6	2	2	2	386	42.3	527114	189344	1.4771
Q8WUM0	Nuclear pore complex protein Nup133 OS=Homo sapiens OX=9606 GN=NUP133 PE=1 SV=2	10.09	5	5	8	5	1156	128.9	5.29735e+06	1.90298e+06	1.47701
P11047	Laminin subunit gamma-1 OS=Homo sapiens OX=9606 GN=LAMC1 PE=1 SV=3	35.546	6	8	11	8	1609	177.5	8.63825e+06	3.11964e+06	1.46936
O60306	RNA helicase aquarius OS=Homo sapiens OX=9606 GN=AQR PE=1 SV=4	5.758	1	1	1	1	1485	171.2	756965	275741	1.45691
Q2NL82	Pre-rRNA-processing protein TSR1 homolog OS=Homo sapiens OX=9606 GN=TSR1 PE=1 SV=1	14.231	5	3	5	3	804	91.8	3.12248e+06	1.15119e+06	1.43957
Q9UL18	Protein argonaute-1 OS=Homo sapiens OX=9606 GN=AGO1 PE=1 SV=3	14.561	5	4	8	2	857	97.2	2.15311e+06	798033	1.4319
Q9UPT5	Exocyst complex component 7 OS=Homo sapiens OX=9606 GN=EXOC7 PE=1 SV=3	8.139	6	4	8	4	735	83.3	4.40882e+06	1.63956e+06	1.42708
Q9NVU0	DNA-directed RNA polymerase III subunit RPC5 OS=Homo sapiens OX=9606 GN=POLR3E PE=1 SV=1	13.382	8	5	6	5	708	79.8	6.44307e+06	2.39757e+06	1.42618
P26368	Splicing factor U2AF 65 kDa subunit OS=Homo sapiens OX=9606 GN=U2AF2 PE=1 SV=4	13.263	6	2	7	2	475	53.5	5.40412e+06	2.01392e+06	1.42405
P06396	Gelsolin OS=Homo sapiens OX=9606 GN=GSN PE=1 SV=1	13.673	5	3	5	3	782	85.6	1.05342e+06	396556	1.40948
Q7Z2Z2	Elongation factor-like GTPase 1 OS=Homo sapiens OX=9606 GN=EFL1 PE=1 SV=2	9.055	2	2	3	2	1120	125.4	1.05169e+06	400035	1.39451
P05387	60S acidic ribosomal protein P2 OS=Homo sapiens OX=9606 GN=RPLP2 PE=1 SV=1	15.415	41	3	9	3	115	11.7	7.56731e+06	2.88592e+06	1.39075
O60725	Protein-S-isoprenylcysteine O-methyltransferase OS=Homo sapiens OX=9606 GN=ICMT PE=1 SV=1	2.613	3	1	3	1	284	31.9	1.39593e+06	533357	1.38806
Q96P70	Importin-9 OS=Homo sapiens OX=9606 GN=IPO9 PE=1 SV=3	19.291	5	4	4	4	1041	115.9	1.17319e+06	451330	1.37818
Q96GA3	Protein LTV1 homolog OS=Homo sapiens OX=9606 GN=LTV1 PE=1 SV=1	8.285	5	2	2	2	475	54.8	827988	320784	1.36801
Q53EP0	Fibronectin type III domain-containing protein 3B OS=Homo sapiens OX=9606 GN=FNDC3B PE=1 SV=2	5.02	2	2	2	2	1204	132.8	2.77496e+06	1.07987e+06	1.36161
P62314	Small nuclear ribonucleoprotein Sm D1 OS=Homo sapiens OX=9606 GN=SNRPD1 PE=1 SV=1	16.042	28	2	15	2	119	13.3	6.90944e+06	2.71031e+06	1.35011
Q86W92	Liprin-beta-1 OS=Homo sapiens OX=9606 GN=PPFIBP1 PE=1 SV=2	6.477	2	2	4	1	1011	114	1.89629e+06	746247	1.34545
P42126	Enoyl-CoA delta isomerase 1, mitochondrial OS=Homo sapiens OX=9606 GN=ECI1 PE=1 SV=1	11.786	13	4	8	4	302	32.8	2.78798e+06	1.10075e+06	1.34074
Q9HCN8	Stromal cell-derived factor 2-like protein 1 OS=Homo sapiens OX=9606 GN=SDF2L1 PE=1 SV=2	2.769	4	1	1	1	221	23.6	2.43128e+06	960496	1.33987
Q13867	Bleomycin hydrolase OS=Homo sapiens OX=9606 GN=BLMH PE=1 SV=1	6.748	4	2	3	2	455	52.5	2.43857e+06	967487	1.33372
Q9NTJ3	Structural maintenance of chromosomes protein 4 OS=Homo sapiens OX=9606 GN=SMC4 PE=1 SV=2	174.831	29	39	81	39	1288	147.1	1.84664e+08	7.33054e+07	1.33291
Q29RF7	Sister chromatid cohesion protein PDS5 homolog A OS=Homo sapiens OX=9606 GN=PDS5A PE=1 SV=1	54.405	12	12	22	11	1337	150.7	1.32592e+07	5.30952e+06	1.32034
Q8TEQ6	Gem-associated protein 5 OS=Homo sapiens OX=9606 GN=GEMIN5 PE=1 SV=3	15.834	3	4	7	4	1508	168.5	6.74362e+06	2.70822e+06	1.31618
Q8TEX9	Importin-4 OS=Homo sapiens OX=9606 GN=IPO4 PE=1 SV=2	45.939	10	7	15	7	1081	118.6	1.23204e+06	494973	1.31562
Q86U86	Protein polybromo-1 OS=Homo sapiens OX=9606 GN=PBRM1 PE=1 SV=1	6.161	1	1	1	1	1689	192.8	573428	230668	1.31379
P61626	Lysozyme C OS=Homo sapiens OX=9606 GN=LYZ PE=1 SV=1	11.68	20	3	3	3	148	16.5	1.26547e+07	5.10059e+06	1.31094
Q96QK1	Vacuolar protein sorting-associated protein 35 OS=Homo sapiens OX=9606 GN=VPS35 PE=1 SV=2	22.39	8	5	8	5	796	91.6	3.22719e+06	1.30655e+06	1.30451
P08758	Annexin A5 OS=Homo sapiens OX=9606 GN=ANXA5 PE=1 SV=2	69.693	42	14	47	14	320	35.9	8.13669e+06	3.30506e+06	1.29977
Q9UDY2	Tight junction protein ZO-2 OS=Homo sapiens OX=9606 GN=TJP2 PE=1 SV=2	3.189	1	2	3	2	1190	133.9	420411	170822	1.2993
Q9UDY4	DnaJ homolog subfamily B member 4 OS=Homo sapiens OX=9606 GN=DNAJB4 PE=1 SV=1	3.211	5	1	1	1	337	37.8	1.23797e+06	505481	1.29225
Q9C0H2	Protein tweety homolog 3 OS=Homo sapiens OX=9606 GN=TTYH3 PE=1 SV=3	7.74	6	2	2	2	523	57.5	1.94389e+06	798714	1.28319
Q96P48	Arf-GAP with Rho-GAP domain, ANK repeat and PH domain-containing protein 1 OS=Homo sapiens OX=9606 GN=ARAP1 PE=1 SV=3	6.359	3	3	3	3	1450	162.1	1.57426e+06	652370	1.27091
Q86Y46	Keratin, type II cytoskeletal 73 OS=Homo sapiens OX=9606 GN=KRT73 PE=1 SV=1	11.891	4	4	19	1	540	58.9	1.937e+06	803082	1.27021
Q6P996	Pyridoxal-dependent decarboxylase domain-containing protein 1 OS=Homo sapiens OX=9606 GN=PDXDC1 PE=1 SV=2	18.68	11	6	7	6	788	86.7	592165	245782	1.26862
P59998	Actin-related protein 2/3 complex subunit 4 OS=Homo sapiens OX=9606 GN=ARPC4 PE=1 SV=3	19.45	28	5	29	5	168	19.7	2.36917e+07	9.86217e+06	1.26441
Q8IY81	pre-rRNA processing protein FTSJ3 OS=Homo sapiens OX=9606 GN=FTSJ3 PE=1 SV=2	3.643	1	1	1	1	847	96.5	892143	372344	1.26064
Q9NQG5	Regulation of nuclear pre-mRNA domain-containing protein 1B OS=Homo sapiens OX=9606 GN=RPRD1B PE=1 SV=1	10.404	11	3	3	3	326	36.9	1.81892e+06	761866	1.25547
P12955	Xaa-Pro dipeptidase OS=Homo sapiens OX=9606 GN=PEPD PE=1 SV=3	12.689	8	4	8	4	493	54.5	9.52635e+06	3.996e+06	1.25337
P11586	C-1-tetrahydrofolate synthase, cytoplasmic OS=Homo sapiens OX=9606 GN=MTHFD1 PE=1 SV=3	98.104	28	21	41	21	935	101.5	2.32339e+07	9.80983e+06	1.24393
P29144	Tripeptidyl-peptidase 2 OS=Homo sapiens OX=9606 GN=TPP2 PE=1 SV=4	29.407	9	9	13	9	1249	138.3	2.18121e+06	921060	1.24376
O43264	Centromere/kinetochore protein zw10 homolog OS=Homo sapiens OX=9606 GN=ZW10 PE=1 SV=3	6.534	4	3	3	3	779	88.8	3.8095e+06	1.61843e+06	1.235
Q16650	T-box brain protein 1 OS=Homo sapiens OX=9606 GN=TBR1 PE=1 SV=1	7.079	4	3	9	1	682	74	3.46504e+06	1.49147e+06	1.21614
P45880	Voltage-dependent anion-selective channel protein 2 OS=Homo sapiens OX=9606 GN=VDAC2 PE=1 SV=2	85.217	53	12	55	12	294	31.5	5.60408e+06	2.41269e+06	1.21584
P49815	Tuberin OS=Homo sapiens OX=9606 GN=TSC2 PE=1 SV=2	3.558	1	1	1	1	1807	200.5	418011	180390	1.21242
P60891	Ribose-phosphate pyrophosphokinase 1 OS=Homo sapiens OX=9606 GN=PRPS1 PE=1 SV=2	17.773	15	4	4	4	318	34.8	862919	372408	1.21234
P32969	60S ribosomal protein L9 OS=Homo sapiens OX=9606 GN=RPL9 PE=1 SV=1	28.577	27	5	24	5	192	21.9	2.81716e+07	1.22128e+07	1.20585
Q92922	SWI/SNF complex subunit SMARCC1 OS=Homo sapiens OX=9606 GN=SMARCC1 PE=1 SV=3	45.89	16	15	30	15	1105	122.8	3.12425e+07	1.35446e+07	1.20579
Q9NQT8	Kinesin-like protein KIF13B OS=Homo sapiens OX=9606 GN=KIF13B PE=1 SV=2	6.933	1	2	3	1	1826	202.7	510100	222446	1.19732
Q9H4G4	Golgi-associated plant pathogenesis-related protein 1 OS=Homo sapiens OX=9606 GN=GLIPR2 PE=1 SV=3	6.347	17	2	2	2	154	17.2	949069	415783	1.19068
P61981	14-3-3 protein gamma OS=Homo sapiens OX=9606 GN=YWHAG PE=1 SV=2	32.795	28	6	31	5	247	28.3	2.01973e+07	8.86078e+06	1.18866
P49207	60S ribosomal protein L34 OS=Homo sapiens OX=9606 GN=RPL34 PE=1 SV=3	12.519	29	5	14	5	117	13.3	4.58657e+07	2.01336e+07	1.18781
P83111	Serine beta-lactamase-like protein LACTB, mitochondrial OS=Homo sapiens OX=9606 GN=LACTB PE=1 SV=2	11.794	6	3	4	3	547	60.7	2.34476e+06	1.03003e+06	1.18676
Q9GZT3	SRA stem-loop-interacting RNA-binding protein, mitochondrial OS=Homo sapiens OX=9606 GN=SLIRP PE=1 SV=1	6.679	22	2	7	2	109	12.3	1.74107e+06	767911	1.18097
Q14669	E3 ubiquitin-protein ligase TRIP12 OS=Homo sapiens OX=9606 GN=TRIP12 PE=1 SV=1	5.555	1	2	2	2	1992	220.3	2.55738e+06	1.12818e+06	1.18067
P48059	LIM and senescent cell antigen-like-containing domain protein 1 OS=Homo sapiens OX=9606 GN=LIMS1 PE=1 SV=4	7.992	8	2	3	2	325	37.2	1.88447e+06	835092	1.17415
Q5VV41	Rho guanine nucleotide exchange factor 16 OS=Homo sapiens OX=9606 GN=ARHGEF16 PE=1 SV=1	4.962	5	3	4	3	709	80.1	2.55283e+06	1.13222e+06	1.17294
P78417	Glutathione S-transferase omega-1 OS=Homo sapiens OX=9606 GN=GSTO1 PE=1 SV=2	32.932	32	8	22	8	241	27.5	2.23691e+06	993554	1.17083
Q9UKN8	General transcription factor 3C polypeptide 4 OS=Homo sapiens OX=9606 GN=GTF3C4 PE=1 SV=2	2.462	1	1	2	1	822	91.9	575829	256950	1.16415
O75607	Nucleoplasmin-3 OS=Homo sapiens OX=9606 GN=NPM3 PE=1 SV=3	8.111	8	1	3	1	178	19.3	5.29996e+06	2.37082e+06	1.1606
O15294	UDP-N-acetylglucosamine--peptide N-acetylglucosaminyltransferase 110 kDa subunit OS=Homo sapiens OX=9606 GN=OGT PE=1 SV=3	4.971	2	2	4	2	1046	116.9	1.55149e+06	694757	1.15907
Q8IYB8	ATP-dependent RNA helicase SUPV3L1, mitochondrial OS=Homo sapiens OX=9606 GN=SUPV3L1 PE=1 SV=1	14.685	6	4	5	4	786	87.9	2.35628e+06	1.0634e+06	1.14783
Q8N4V1	Membrane magnesium transporter 1 OS=Homo sapiens OX=9606 GN=MMGT1 PE=1 SV=1	4.709	8	1	2	1	131	14.7	1.55574e+06	704902	1.14211
Q8N3C0	Activating signal cointegrator 1 complex subunit 3 OS=Homo sapiens OX=9606 GN=ASCC3 PE=1 SV=3	11.478	2	4	5	4	2202	251.3	4.46557e+06	2.02532e+06	1.14069
Q6PI48	Aspartate--tRNA ligase, mitochondrial OS=Homo sapiens OX=9606 GN=DARS2 PE=1 SV=1	5.332	3	1	2	1	645	73.5	588177	266860	1.14017
Q13464	Rho-associated protein kinase 1 OS=Homo sapiens OX=9606 GN=ROCK1 PE=1 SV=1	16.595	4	5	10	4	1354	158.1	1.10499e+07	5.01378e+06	1.14007
P54652	Heat shock-related 70 kDa protein 2 OS=Homo sapiens OX=9606 GN=HSPA2 PE=1 SV=1	154.971	18	12	251	1	639	70	235900	107623	1.13218
Q9NVU7	Protein SDA1 homolog OS=Homo sapiens OX=9606 GN=SDAD1 PE=1 SV=3	8.952	4	3	4	3	687	79.8	9.56931e+06	4.36769e+06	1.13154
Q8WUA2	Peptidyl-prolyl cis-trans isomerase-like 4 OS=Homo sapiens OX=9606 GN=PPIL4 PE=1 SV=1	3.604	5	2	3	2	492	57.2	1.60963e+06	736456	1.12805
Q10570	Cleavage and polyadenylation specificity factor subunit 1 OS=Homo sapiens OX=9606 GN=CPSF1 PE=1 SV=2	7.72	2	3	3	3	1443	160.8	9.76123e+06	4.4662e+06	1.12801
P28838	Cytosol aminopeptidase OS=Homo sapiens OX=9606 GN=LAP3 PE=1 SV=3	26.868	20	8	8	8	519	56.1	9.34722e+06	4.27845e+06	1.12745
P05204	Non-histone chromosomal protein HMG-17 OS=Homo sapiens OX=9606 GN=HMGN2 PE=1 SV=3	12.393	17	1	4	1	90	9.4	5.52375e+06	2.53455e+06	1.12392
P41240	Tyrosine-protein kinase CSK OS=Homo sapiens OX=9606 GN=CSK PE=1 SV=1	2.91	2	1	1	1	450	50.7	321206	147392	1.12384
Q9UPN3	Microtubule-actin cross-linking factor 1, isoforms 1/2/3/5 OS=Homo sapiens OX=9606 GN=MACF1 PE=1 SV=4	26.145	1	7	12	7	7388	837.8	8.42358e+06	3.8669e+06	1.12326
Q9UPN6	Protein SCAF8 OS=Homo sapiens OX=9606 GN=SCAF8 PE=1 SV=1	15.284	4	5	8	5	1271	140.4	3.88949e+06	1.78843e+06	1.12089
Q96TC7	Regulator of microtubule dynamics protein 3 OS=Homo sapiens OX=9606 GN=RMDN3 PE=1 SV=2	9.2	6	2	2	2	470	52.1	977938	450766	1.11736
P40818	Ubiquitin carboxyl-terminal hydrolase 8 OS=Homo sapiens OX=9606 GN=USP8 PE=1 SV=1	14.244	3	3	4	3	1118	127.4	2.03443e+06	944671	1.10674
P22059	Oxysterol-binding protein 1 OS=Homo sapiens OX=9606 GN=OSBP PE=1 SV=1	10.413	4	3	3	3	807	89.4	377307	175388	1.10519
Q9Y5S2	Serine/threonine-protein kinase MRCK beta OS=Homo sapiens OX=9606 GN=CDC42BPB PE=1 SV=2	5.31	1	2	2	2	1711	194.2	804361	375504	1.09901
P98160	Basement membrane-specific heparan sulfate proteoglycan core protein OS=Homo sapiens OX=9606 GN=HSPG2 PE=1 SV=4	2.591	0	1	1	1	4391	468.5	334235	156106	1.09833
Q5VT52	Regulation of nuclear pre-mRNA domain-containing protein 2 OS=Homo sapiens OX=9606 GN=RPRD2 PE=1 SV=1	4.326	1	1	2	1	1461	155.9	604601	284331	1.08841
P41252	Isoleucine--tRNA ligase, cytoplasmic OS=Homo sapiens OX=9606 GN=IARS PE=1 SV=2	98.633	23	26	69	26	1262	144.4	7.61633e+07	3.58985e+07	1.08517
Q12959	Disks large homolog 1 OS=Homo sapiens OX=9606 GN=DLG1 PE=1 SV=2	33.114	12	9	12	7	904	100.4	8.18349e+06	3.85773e+06	1.08496
P63167	Dynein light chain 1, cytoplasmic OS=Homo sapiens OX=9606 GN=DYNLL1 PE=1 SV=1	12.057	27	3	8	3	89	10.4	6.80832e+06	3.21129e+06	1.08415
P14923	Junction plakoglobin OS=Homo sapiens OX=9606 GN=JUP PE=1 SV=3	87.608	31	18	66	16	745	81.7	4.62969e+07	2.18678e+07	1.0821
P63173	60S ribosomal protein L38 OS=Homo sapiens OX=9606 GN=RPL38 PE=1 SV=2	25.213	57	5	20	5	70	8.2	1.64453e+07	7.77159e+06	1.08139
Q9BYC9	39S ribosomal protein L20, mitochondrial OS=Homo sapiens OX=9606 GN=MRPL20 PE=1 SV=1	3.271	7	1	2	1	149	17.4	792431	375618	1.07702
Q9Y3D9	28S ribosomal protein S23, mitochondrial OS=Homo sapiens OX=9606 GN=MRPS23 PE=1 SV=2	3.572	11	2	4	2	190	21.8	1.91605e+06	909426	1.07511
Q14839	Chromodomain-helicase-DNA-binding protein 4 OS=Homo sapiens OX=9606 GN=CHD4 PE=1 SV=2	67.841	8	14	27	14	1912	217.9	3.5034e+07	1.66658e+07	1.07187
P08708	40S ribosomal protein S17 OS=Homo sapiens OX=9606 GN=RPS17 PE=1 SV=2	38.163	24	6	31	6	135	15.5	4.94055e+07	2.35754e+07	1.06739
Q6WKZ4	Rab11 family-interacting protein 1 OS=Homo sapiens OX=9606 GN=RAB11FIP1 PE=1 SV=3	7.373	3	3	3	3	1283	137.1	3.59453e+06	1.71586e+06	1.06687
Q9NRX2	39S ribosomal protein L17, mitochondrial OS=Homo sapiens OX=9606 GN=MRPL17 PE=1 SV=1	3.888	5	1	6	1	175	20	1.40187e+06	670258	1.06456
P16949	Stathmin OS=Homo sapiens OX=9606 GN=STMN1 PE=1 SV=3	18.586	42	7	13	7	149	17.3	6.18428e+06	2.97262e+06	1.05687
O43847	Nardilysin OS=Homo sapiens OX=9606 GN=NRDC PE=1 SV=2	10.964	4	4	4	4	1150	131.5	359917	173400	1.05355
P61106	Ras-related protein Rab-14 OS=Homo sapiens OX=9606 GN=RAB14 PE=1 SV=4	35.302	33	5	8	3	215	23.9	2.00727e+06	973054	1.04464
Q9NX40	OCIA domain-containing protein 1 OS=Homo sapiens OX=9606 GN=OCIAD1 PE=1 SV=1	13.457	13	3	4	3	245	27.6	7.12143e+06	3.4545e+06	1.04369
Q06203	Amidophosphoribosyltransferase OS=Homo sapiens OX=9606 GN=PPAT PE=1 SV=1	12.115	9	4	6	4	517	57.4	1.55007e+06	752306	1.04294
Q63HN8	E3 ubiquitin-protein ligase RNF213 OS=Homo sapiens OX=9606 GN=RNF213 PE=1 SV=3	13.511	1	6	6	6	5207	591	3.14993e+06	1.53249e+06	1.03944
P35251	Replication factor C subunit 1 OS=Homo sapiens OX=9606 GN=RFC1 PE=1 SV=4	3.314	1	1	2	1	1148	128.2	711075	348481	1.02892
Q96GC5	39S ribosomal protein L48, mitochondrial OS=Homo sapiens OX=9606 GN=MRPL48 PE=1 SV=2	5.903	6	1	2	1	212	23.9	453525	223316	1.02209
Q9NQX3	Gephyrin OS=Homo sapiens OX=9606 GN=GPHN PE=1 SV=1	10.735	4	2	2	2	736	79.7	1.04897e+06	517011	1.02071
Q15185	Prostaglandin E synthase 3 OS=Homo sapiens OX=9606 GN=PTGES3 PE=1 SV=1	20.096	26	4	7	4	160	18.7	1.17359e+06	582426	1.01078
Q96ED9	Protein Hook homolog 2 OS=Homo sapiens OX=9606 GN=HOOK2 PE=1 SV=3	6.572	3	2	2	2	719	83.2	622155	308983	1.00975
P50995	Annexin A11 OS=Homo sapiens OX=9606 GN=ANXA11 PE=1 SV=1	18.544	10	5	8	5	505	54.4	5.55673e+06	2.76296e+06	1.00802
